# Supplementary material for: Genome-wide analysis of MYB transcription factors of Vaccinium corymbosum and their positive responses to drought stress
Source: BMC Genomics. 2021 Jul 22;22:565. doi: 10.1186/s12864-021-07850-5 (PMC8296672; doi:10.1186/s12864-021-07850-5)
Supplement: Supplementary file 1 — Additional file 1: Table S1. The MYB transcription factors in blueberry and Arabidopsis used in this study. [file 12864_2021_7850_MOESM1_ESM.xlsx]

## Sheet: Blueberry
Table S1. The MYB transcription factors in blueberry (https://www.vaccinium.org/crop/blueberry)
Gene name	Gene ID	Number of amino acids	Molecular weight/D	Theoretical pI	GRAVY	MYB group
VcMYB1	snap_masked-VaccDscaff7-processed-gene-403.16	261	29906	6.99	-0.7	R2R3
VcMYB2	maker-VaccDscaff25-augustus-gene-144.17	251	29364	9.3	-0.929	R2R3
VcMYB3	snap_masked-VaccDscaff7-processed-gene-390.21	89	10405	9.8	-0.706	R2R3
VcMYB4	snap_masked-VaccDscaff43-processed-gene-97.19	82	8504.77	11.31	0.339	1R
VcMYB5	snap_masked-VaccDscaff42-processed-gene-104.22	339	39249.4	8.46	-1.017	R2R3
VcMYB6	snap_masked-VaccDscaff3-processed-gene-404.17	315	36192.1	9.07	-0.928	R2R3
VcMYB7	snap_masked-VaccDscaff39-processed-gene-111.14	283	31919.1	5.18	-0.272	R2R3
VcMYB8	snap_masked-VaccDscaff34-processed-gene-141.22	287	31652.1	5.74	-0.701	R2R3
VcMYB9	snap_masked-VaccDscaff32-processed-gene-84.20	129	14631.7	8.54	-0.46	1R
VcMYB10	snap_masked-VaccDscaff32-processed-gene-189.9	305	35309.7	7.05	-1.154	1R
VcMYB11	snap_masked-VaccDscaff2-processed-gene-282.10	397	43843.1	9.15	-0.442	R2R3
VcMYB12	snap_masked-VaccDscaff2-processed-gene-17.17	224	24703.4	4.98	-0.539	R2R3
VcMYB13	snap_masked-VaccDscaff29-processed-gene-122.18	201	22673.7	9.38	-0.751	R2R3
VcMYB14	maker-VaccDscaff11-augustus-gene-368.37	259	29609	5.73	-0.795	R2R3
VcMYB15	snap_masked-VaccDscaff27-processed-gene-213.13	290	32025.5	5.62	-0.695	R2R3
VcMYB16	snap_masked-VaccDscaff269-processed-gene-0.34	222	24440.7	9.23	-0.544	Atypical
VcMYB17	snap_masked-VaccDscaff24-processed-gene-15.29	294	33455	5.83	-0.853	R2R3
VcMYB18	snap_masked-VaccDscaff19-processed-gene-45.17	371	40348.1	6.28	-0.515	R2R3
VcMYB19	snap_masked-VaccDscaff18-processed-gene-318.13	248	28472.7	6.4	-0.949	3R
VcMYB20	maker-VaccDscaff43-augustus-gene-229.28	271	30794.4	4.96	-0.744	R2R3
VcMYB21	snap_masked-VaccDscaff18-processed-gene-237.11	360	39085	6.26	-0.498	R2R3
VcMYB22	snap_masked-VaccDscaff14-processed-gene-25.19	277	31614.9	9.14	-0.965	R2R3
VcMYB23	snap_masked-VaccDscaff11-processed-gene-186.19	295	34390.9	5.47	-0.596	R2R3
VcMYB24	maker-VaccDscaff9-augustus-gene-407.24	275	30848.1	8.39	-0.551	R2R3
VcMYB25	maker-VaccDscaff9-augustus-gene-400.24	285	32101.2	5.26	-0.434	R2R3
VcMYB26	maker-VaccDscaff9-augustus-gene-352.33	347	39310.1	5.36	-0.668	R2R3
VcMYB27	maker-VaccDscaff9-augustus-gene-334.16	327	36455.3	5.78	-0.774	R2R3
VcMYB28	maker-VaccDscaff9-augustus-gene-292.18	476	53471.7	6	-0.707	R2R3
VcMYB29	maker-VaccDscaff9-augustus-gene-286.18	173	19157.4	10.22	-0.688	1R
VcMYB30	maker-VaccDscaff9-augustus-gene-136.29	315	35568.7	5.9	-0.677	R2R3
VcMYB31	maker-VaccDscaff91-augustus-gene-0.27	194	22180.9	7.73	-0.826	R2R3
VcMYB32	maker-VaccDscaff83-snap-gene-5.40	137	15611.8	6.31	-0.631	Atypical
VcMYB33	maker-VaccDscaff7-snap-gene-391.31	256	29719	9.03	-0.851	R2R3
VcMYB34	maker-VaccDscaff7-snap-gene-227.29	1018	112423	5.45	-0.598	3R
VcMYB35	maker-VaccDscaff7-augustus-gene-380.46	320	35655.2	6.29	-0.562	R2R3
VcMYB36	maker-VaccDscaff7-augustus-gene-359.22	375	41404.8	6.7	-0.685	R2R3
VcMYB37	maker-VaccDscaff753-snap-gene-0.17	95	10329.4	4.49	-0.407	R2R3
VcMYB38	maker-VaccDscaff70-augustus-gene-1.23	335	37820.7	6.03	-0.622	R2R3
VcMYB39	maker-VaccDscaff6-snap-gene-337.23	345	38751	6	-0.581	R2R3
VcMYB40	maker-VaccDscaff6-augustus-gene-53.22	71	7960.18	7.88	-0.251	R2R3
VcMYB41	maker-VaccDscaff6-augustus-gene-420.37	341	38620.4	6.6	-0.718	R2R3
VcMYB42	maker-VaccDscaff6-augustus-gene-4.41	332	37308.3	5.59	-0.846	R2R3
VcMYB43	maker-VaccDscaff6-augustus-gene-368.19	309	35391.8	5.26	-0.574	R2R3
VcMYB44	maker-VaccDscaff6-augustus-gene-184.14	275	30768.6	9.17	-0.705	R2R3
VcMYB45	maker-VaccDscaff6-augustus-gene-115.13	305	35197.4	6.28	-0.865	R2R3
VcMYB46	maker-VaccDscaff65-augustus-gene-8.53	228	26332.8	7.69	-0.919	R2R3
VcMYB47	maker-VaccDscaff64-augustus-gene-8.43	241	27126.4	9.6	-0.952	R2R3
VcMYB48	maker-VaccDscaff7-augustus-gene-342.27	247	28460	7.66	-0.851	R2R3
VcMYB49	maker-VaccDscaff64-augustus-gene-3.30	328	36625.7	6.6	-0.797	R2R3
VcMYB50	maker-VaccDscaff61-snap-gene-8.91	335	37920.8	6.04	-0.63	R2R3
VcMYB51	maker-VaccDscaff5-augustus-gene-333.31	253	29235.6	5.34	-0.759	R2R3
VcMYB52	maker-VaccDscaff5-augustus-gene-333.30	254	29426.9	5.47	-0.82	R2R3
VcMYB53	maker-VaccDscaff5-augustus-gene-151.20	562	62599.1	8.66	-0.748	3R
VcMYB54	maker-VaccDscaff58-snap-gene-1.25	125	14311.5	9.79	-0.597	R2R3
VcMYB55	maker-VaccDscaff574-snap-gene-0.18	480	53735.4	8.99	-0.749	R2R3
VcMYB56	maker-VaccDscaff569-snap-gene-0.19	88	10070.8	9.55	-0.476	R2R3
VcMYB57	maker-VaccDscaff51-augustus-gene-3.19	299	34202	5.79	-0.719	R2R3
VcMYB58	maker-VaccDscaff4-augustus-gene-410.23	303	33724.7	8.37	-0.775	R2R3
VcMYB59	maker-VaccDscaff4-augustus-gene-410.22	277	30880.9	6.46	-0.551	R2R3
VcMYB60	maker-VaccDscaff4-augustus-gene-317.25	471	52808.9	5.82	-0.706	R2R3
VcMYB61	maker-VaccDscaff4-augustus-gene-13.23	316	35968.7	5.63	-0.747	R2R3
VcMYB62	maker-VaccDscaff48-augustus-gene-95.42	213	24319	9.72	-0.602	1R
VcMYB63	maker-VaccDscaff48-augustus-gene-72.37	345	37456.6	6.02	-0.592	R2R3
VcMYB64	maker-VaccDscaff47-augustus-gene-68.23	279	31774.1	6.33	-0.894	R2R3
VcMYB65	maker-VaccDscaff47-augustus-gene-159.52	248	28109.4	6.17	-0.714	R2R3
VcMYB66	maker-VaccDscaff46-snap-gene-35.33	161	18707.5	10.34	-0.809	R2R3
VcMYB67	maker-VaccDscaff46-augustus-gene-84.23	290	33270.1	6.45	-0.837	R2R3
VcMYB68	maker-VaccDscaff45-snap-gene-14.41	836	95148.1	6.22	-0.887	Atypical
VcMYB69	maker-VaccDscaff44-snap-gene-255.16	297	34041.7	5.85	-0.813	R2R3
VcMYB70	maker-VaccDscaff44-augustus-gene-180.36	165	19138.9	8.67	-0.317	3R
VcMYB71	maker-VaccDscaff43-snap-gene-6.43	360	39534.6	6.68	-0.603	R2R3
VcMYB72	maker-VaccDscaff43-augustus-gene-133.16	289	33333.1	5.51	-0.823	R2R3
VcMYB73	maker-VaccDscaff43-augustus-gene-115.32	247	28818.6	7.71	-0.86	R2R3
VcMYB74	maker-VaccDscaff42-augustus-gene-38.17	299	33417.8	5.54	-0.546	R2R3
VcMYB75	maker-VaccDscaff42-augustus-gene-265.19	279	30910.5	8.16	-0.719	R2R3
VcMYB76	maker-VaccDscaff42-augustus-gene-218.38	102	11979	9.9	-0.61	R2R3
VcMYB77	maker-VaccDscaff42-augustus-gene-127.23	281	32165.1	8.55	-0.722	R2R3
VcMYB78	maker-VaccDscaff41-snap-gene-257.33	190	21884.8	8.76	-0.453	1R
VcMYB79	maker-VaccDscaff40-augustus-gene-83.21	328	36599.5	5.63	-0.455	R2R3
VcMYB80	maker-VaccDscaff40-augustus-gene-49.31	313	35367.8	6.12	-0.694	R2R3
VcMYB81	maker-VaccDscaff40-augustus-gene-267.47	365	39945.2	7.08	-0.429	1R
VcMYB82	maker-VaccDscaff22-augustus-gene-16.27	345	38302.2	9.1	-0.658	1R
VcMYB83	maker-VaccDscaff3-snap-gene-383.40	362	40797.1	5.83	-0.488	R2R3
VcMYB84	maker-VaccDscaff3-snap-gene-156.25	125	14255.2	9.86	-0.763	Atypical
VcMYB85	maker-VaccDscaff3-snap-gene-141.27	266	29848	5.49	-0.712	R2R3
VcMYB86	maker-VaccDscaff3-snap-gene-140.34	742	82871.9	4.82	-0.504	R2R3
VcMYB87	maker-VaccDscaff3-augustus-gene-61.26	378	42722.5	7.64	-0.851	R2R3
VcMYB88	maker-VaccDscaff3-augustus-gene-433.36	178	19903.3	10.01	-0.593	R2R3
VcMYB89	maker-VaccDscaff3-augustus-gene-219.30	296	32957.3	5.17	-0.709	R2R3
VcMYB90	maker-VaccDscaff3-augustus-gene-219.29	296	32885.1	4.98	-0.714	R2R3
VcMYB91	maker-VaccDscaff3-augustus-gene-145.18	311	34791.8	8.43	-0.804	R2R3
VcMYB92	maker-VaccDscaff39-augustus-gene-273.22	451	49616.9	5.52	-0.703	R2R3
VcMYB93	maker-VaccDscaff39-augustus-gene-23.22	261	29741.1	5.73	-0.802	R2R3
VcMYB94	maker-VaccDscaff39-augustus-gene-189.28	361	40095.8	8.72	-0.719	R2R3
VcMYB95	maker-VaccDscaff38-snap-gene-163.31	270	30866.1	9.56	-0.93	R2R3
VcMYB96	maker-VaccDscaff38-augustus-gene-244.13	251	28958.4	5.93	-0.826	R2R3
VcMYB97	maker-VaccDscaff38-augustus-gene-184.29	180	20830.8	10.24	-0.753	R2R3
VcMYB98	maker-VaccDscaff37-augustus-gene-96.16	275	30736.6	9.19	-0.681	R2R3
VcMYB99	maker-VaccDscaff37-augustus-gene-38.17	337	38058.7	5.86	-0.642	R2R3
VcMYB100	maker-VaccDscaff37-augustus-gene-230.19	331	37334.3	6.15	-0.667	R2R3
VcMYB101	maker-VaccDscaff36-augustus-gene-11.20	230	26473	7.03	-0.657	R2R3
VcMYB102	maker-VaccDscaff11-augustus-gene-183.34	365	41366.2	5.34	-0.64	R2R3
VcMYB103	maker-VaccDscaff35-augustus-gene-313.33	318	36003.9	6.34	-0.496	R2R3
VcMYB104	maker-VaccDscaff34-snap-gene-120.38	254	29206.4	5.47	-0.837	R2R3
VcMYB105	maker-VaccDscaff34-augustus-gene-310.25	570	63508.1	7.07	-0.779	3R
VcMYB106	maker-VaccDscaff34-augustus-gene-309.24	191	21626.6	7.02	-0.739	R2R3
VcMYB107	maker-VaccDscaff34-augustus-gene-253.30	397	43637.9	6.32	-0.592	R2R3
VcMYB108	maker-VaccDscaff10-augustus-gene-393.29	314	35610.1	5.22	-0.825	R2R3
VcMYB109	maker-VaccDscaff34-augustus-gene-101.26	202	23358.7	10.08	-0.745	R2R3
VcMYB110	maker-VaccDscaff34-augustus-gene-10.29	253	28907.6	6.09	-0.775	R2R3
VcMYB111	maker-VaccDscaff33-augustus-gene-299.32	350	39522.2	5.79	-0.668	R2R3
VcMYB112	maker-VaccDscaff33-augustus-gene-120.22	226	26300.3	5.38	-0.883	R2R3
VcMYB113	maker-VaccDscaff336-snap-gene-0.54	550	62363.7	5.18	-0.656	R2R3
VcMYB114	maker-VaccDscaff32-augustus-gene-54.30	268	30354.7	8.7	-0.629	R2R3
VcMYB115	maker-VaccDscaff32-augustus-gene-332.38	298	33746.6	6.3	-0.797	1R
VcMYB116	maker-VaccDscaff32-augustus-gene-265.16	300	33837.8	5.9	-0.703	R2R3
VcMYB117	maker-VaccDscaff32-augustus-gene-172.23	298	32329.2	6.98	-0.609	1R
VcMYB118	maker-VaccDscaff31-snap-gene-59.30	238	26297.5	8.34	-0.549	1R
VcMYB119	maker-VaccDscaff30-augustus-gene-291.34	143	16436.8	9.35	-0.52	R2R3
VcMYB120	maker-VaccDscaff30-augustus-gene-18.33	267	30701.8	9.08	-0.81	R2R3
VcMYB121	maker-VaccDscaff30-augustus-gene-146.39	321	36704.8	7.05	-0.774	R2R3
VcMYB122	maker-VaccDscaff2-snap-gene-282.22	488	54617.5	9.18	-0.521	R2R3
VcMYB123	maker-VaccDscaff2-augustus-gene-426.28	96	10968.2	9.68	-0.919	1R
VcMYB124	maker-VaccDscaff29-augustus-gene-64.36	291	32683.2	6.15	-0.778	R2R3
VcMYB125	maker-VaccDscaff29-augustus-gene-290.30	306	34544.5	6.87	-0.822	R2R3
VcMYB126	maker-VaccDscaff29-augustus-gene-286.29	369	41446.2	8.57	-0.814	R2R3
VcMYB127	maker-VaccDscaff29-augustus-gene-219.25	282	31500.2	8.3	-0.737	R2R3
VcMYB128	maker-VaccDscaff28-snap-gene-184.24	642	72049.4	8.49	-0.584	3R
VcMYB129	maker-VaccDscaff28-augustus-gene-311.40	245	27797.4	9.52	-0.662	1R
VcMYB130	maker-VaccDscaff28-augustus-gene-214.19	289	32978.1	5.77	-0.702	R2R3
VcMYB131	maker-VaccDscaff28-augustus-gene-122.42	108	12930.5	9.2	-1.089	R2R3
VcMYB132	maker-VaccDscaff27-snap-gene-350.30	324	36643.8	8.02	-0.491	R2R3
VcMYB133	maker-VaccDscaff27-augustus-gene-338.29	210	24530.7	8.57	-1.086	R2R3
VcMYB134	maker-VaccDscaff27-augustus-gene-254.28	444	50723.3	5.32	-0.744	R2R3
VcMYB135	maker-VaccDscaff27-augustus-gene-117.25	393	44651	6.2	-0.968	R2R3
VcMYB136	maker-VaccDscaff26-snap-gene-228.31	282	31429	8.05	-0.728	R2R3
VcMYB137	maker-VaccDscaff26-augustus-gene-96.22	1686	191084	9.05	-0.619	R2R3
VcMYB138	maker-VaccDscaff26-augustus-gene-63.27	291	32683.2	6.15	-0.786	R2R3
VcMYB139	maker-VaccDscaff26-augustus-gene-63.26	288	32022.7	5.75	-0.703	R2R3
VcMYB140	maker-VaccDscaff26-augustus-gene-299.26	372	41598.3	8.52	-0.775	R2R3
VcMYB141	maker-VaccDscaff26-augustus-gene-17.30	363	40914	5.89	-0.59	R2R3
VcMYB142	maker-VaccDscaff25-snap-gene-14.33	104	11908.8	9.62	-0.788	R2R3
VcMYB143	maker-VaccDscaff25-augustus-gene-240.23	352	39361.9	5.31	-0.084	Atypical
VcMYB144	maker-VaccDscaff25-augustus-gene-200.22	347	39035.6	9.57	-0.95	R2R3
VcMYB145	maker-VaccDscaff24-snap-gene-213.30	588	65745.2	6.08	-0.421	R2R3
VcMYB146	maker-VaccDscaff24-augustus-gene-87.27	190	21882.6	5.06	-0.864	1R
VcMYB147	maker-VaccDscaff24-augustus-gene-34.41	260	29775.2	5.63	-0.796	R2R3
VcMYB148	maker-VaccDscaff24-augustus-gene-321.28	306	34332.5	5.52	-0.665	R2R3
VcMYB149	maker-VaccDscaff23-augustus-gene-204.45	387	43636.7	5.59	-0.279	Atypical
VcMYB150	maker-VaccDscaff23-augustus-gene-197.19	345	38685.7	8.79	-0.615	R2R3
VcMYB151	maker-VaccDscaff23-augustus-gene-105.26	277	31003.7	5.91	-0.572	R2R3
VcMYB152	maker-VaccDscaff22-snap-gene-26.52	459	51414	9.07	-0.84	3R
VcMYB153	maker-VaccDscaff22-snap-gene-24.46	159	18131.3	9.5	-0.379	R2R3
VcMYB154	maker-VaccDscaff22-augustus-gene-3.22	294	33347.4	8.63	-0.917	R2R3
VcMYB155	maker-VaccDscaff22-augustus-gene-291.38	393	44138.3	6.87	-0.822	R2R3
VcMYB156	maker-VaccDscaff22-augustus-gene-273.29	256	29826.6	6.26	-0.823	R2R3
VcMYB157	maker-VaccDscaff22-augustus-gene-139.29	241	27306.5	4.95	-0.735	R2R3
VcMYB158	maker-VaccDscaff21-snap-gene-97.29	1032	116767	8.89	-0.801	R2R3
VcMYB159	maker-VaccDscaff21-snap-gene-51.43	325	35485.3	8.9	-0.443	1R
VcMYB160	maker-VaccDscaff20-snap-gene-252.43	1053	116411	5.05	-0.675	3R
VcMYB161	maker-VaccDscaff20-snap-gene-232.35	74	8402.3	7.95	-0.772	R2R3
VcMYB162	maker-VaccDscaff20-augustus-gene-92.16	227	26382.2	9.57	-0.845	R2R3
VcMYB163	maker-VaccDscaff20-augustus-gene-335.23	312	35953.5	5.53	-0.762	R2R3
VcMYB164	maker-VaccDscaff1-snap-gene-449.33	205	23272.3	9.1	-0.809	Atypical
VcMYB165	maker-VaccDscaff1-augustus-gene-354.29	254	29432.8	5.24	-0.871	R2R3
VcMYB166	maker-VaccDscaff197-snap-gene-1.57	170	19720.8	6.13	-0.029	1R
VcMYB167	maker-VaccDscaff18-augustus-gene-378.19	312	35892.9	6.1	-0.489	R2R3
VcMYB168	maker-VaccDscaff18-augustus-gene-364.34	232	26342.6	7.78	-0.624	R2R3
VcMYB169	maker-VaccDscaff18-augustus-gene-336.27	311	35019.2	5.45	-0.72	R2R3
VcMYB170	maker-VaccDscaff17-augustus-gene-52.12	342	39759.4	9.47	-0.992	R2R3
VcMYB171	maker-VaccDscaff17-augustus-gene-385.21	275	31260.2	7.55	-0.705	R2R3
VcMYB172	maker-VaccDscaff17-augustus-gene-286.24	335	37958.5	5.42	-0.703	R2R3
VcMYB173	maker-VaccDscaff16-snap-gene-44.41	613	68267.7	5.9	-0.519	R2R3
VcMYB174	maker-VaccDscaff16-augustus-gene-64.40	376	41444.8	7.67	-0.7	R2R3
VcMYB175	maker-VaccDscaff16-augustus-gene-33.28	213	24113	6.37	-0.561	R2R3
VcMYB176	maker-VaccDscaff16-augustus-gene-16.35	264	30618	8.9	-0.825	R2R3
VcMYB177	maker-VaccDscaff15-snap-gene-84.30	524	57769.1	5.5	-0.639	R2R3
VcMYB178	maker-VaccDscaff15-augustus-gene-280.28	371	42031.1	5.42	-0.774	R2R3
VcMYB179	maker-VaccDscaff14-snap-gene-6.26	284	31624.2	5.8	-0.671	R2R3
VcMYB180	maker-VaccDscaff14-snap-gene-45.40	342	38326.2	5.83	-0.52	R2R3
VcMYB181	maker-VaccDscaff14-snap-gene-372.36	205	23232.8	9.03	-1.173	1R
VcMYB182	maker-VaccDscaff14-snap-gene-178.28	1059	118639	5.29	-0.404	R2R3
VcMYB183	maker-VaccDscaff14-augustus-gene-385.22	260	29159.9	8.64	-0.655	R2R3
VcMYB184	maker-VaccDscaff14-augustus-gene-234.29	398	44140.5	6.59	-0.255	R2R3
VcMYB185	maker-VaccDscaff1486-snap-gene-0.3	266	30581.5	6.54	-0.764	R2R3
VcMYB186	maker-VaccDscaff13-snap-gene-381.52	260	29509.8	8.58	-0.682	R2R3
VcMYB187	maker-VaccDscaff13-snap-gene-337.33	243	27100.3	8.52	-0.723	R2R3
VcMYB188	maker-VaccDscaff13-snap-gene-257.23	331	36673.7	6.4	-0.766	R2R3
VcMYB189	maker-VaccDscaff13-snap-gene-106.36	191	21598	4.48	-0.702	R2R3
VcMYB190	maker-VaccDscaff13-snap-gene-106.35	215	25131.2	10.29	-0.857	R2R3
VcMYB191	maker-VaccDscaff13-augustus-gene-80.14	387	42145	5.68	-0.72	R2R3
VcMYB192	maker-VaccDscaff13-augustus-gene-36.38	829	94276.4	8.28	-0.787	R2R3
VcMYB193	maker-VaccDscaff13-augustus-gene-302.21	253	28273.1	9	-0.647	R2R3
VcMYB194	maker-VaccDscaff13-augustus-gene-208.43	298	32317.1	6.98	-0.625	1R
VcMYB195	maker-VaccDscaff13-augustus-gene-198.32	304	34952.1	8.63	-0.745	R2R3
VcMYB196	maker-VaccDscaff13-augustus-gene-105.26	261	30367.5	8.76	-0.847	R2R3
VcMYB197	maker-VaccDscaff13-augustus-gene-102.20	221	25309.7	6.6	-0.779	R2R3
VcMYB198	maker-VaccDscaff12-snap-gene-288.13	298	33349.4	6.32	-0.686	R2R3
VcMYB199	maker-VaccDscaff12-snap-gene-161.28	319	35846.2	6.72	-0.663	R2R3
VcMYB200	maker-VaccDscaff12-augustus-gene-121.33	313	35392.9	6.61	-0.721	R2R3
VcMYB201	maker-VaccDscaff11-snap-gene-102.25	524	57786.1	5.4	-0.645	R2R3
VcMYB202	maker-VaccDscaff11-augustus-gene-9.17	318	35012	7.72	-0.715	R2R3
VcMYB203	maker-VaccDscaff11-augustus-gene-396.29	299	34056.9	6.01	-0.671	R2R3
VcMYB204	maker-VaccDscaff11-augustus-gene-223.26	347	39170.6	6.85	-0.741	R2R3
VcMYB205	maker-VaccDscaff10-snap-gene-291.21	225	25411.1	4.84	-0.67	R2R3
VcMYB206	maker-VaccDscaff10-augustus-gene-60.45	471	50528.4	5.44	-0.479	R2R3
VcMYB207	maker-VaccDscaff10-augustus-gene-248.14	568	63267.8	8.32	-0.748	3R
VcMYB208	augustus_masked-VaccDscaff62-processed-gene-8.18	299	33447.6	6.09	-0.672	R2R3
VcMYB209	augustus_masked-VaccDscaff44-processed-gene-253.9	89	10417.9	9.39	-0.964	R2R3
VcMYB210	augustus_masked-VaccDscaff43-processed-gene-251.3	289	32799.6	6	-0.722	R2R3
VcMYB211	augustus_masked-VaccDscaff43-processed-gene-202.0	310	34379.5	9.23	-0.565	R2R3
VcMYB212	augustus_masked-VaccDscaff43-processed-gene-133.2	311	35640.8	7.52	-0.798	R2R3
VcMYB213	augustus_masked-VaccDscaff42-processed-gene-25.8	169	19523.5	9.66	-0.555	R2R3
VcMYB214	augustus_masked-VaccDscaff40-processed-gene-16.4	235	26186.8	7.86	-0.835	R2R3
VcMYB215	augustus_masked-VaccDscaff40-processed-gene-153.3	354	39878.2	5.58	-0.397	R2R3
VcMYB216	augustus_masked-VaccDscaff3-processed-gene-157.5	361	39916.4	8.37	-0.447	R2R3
VcMYB217	augustus_masked-VaccDscaff39-processed-gene-56.0	266	30493.2	5.12	-0.738	R2R3
VcMYB218	augustus_masked-VaccDscaff32-processed-gene-18.4	229	25707.5	6.65	-0.669	R2R3
VcMYB219	augustus_masked-VaccDscaff31-processed-gene-75.2	321	35181.7	6.02	-0.526	R2R3
VcMYB220	augustus_masked-VaccDscaff30-processed-gene-28.0	213	24359	5.41	-0.878	Atypical
VcMYB221	augustus_masked-VaccDscaff28-processed-gene-352.7	1080	122357	8.61	-0.851	R2R3
VcMYB222	augustus_masked-VaccDscaff21-processed-gene-121.3	378	41710.5	4.79	-0.54	R2R3
VcMYB223	augustus_masked-VaccDscaff16-processed-gene-189.9	786	87253.7	5.07	-0.642	3R
VcMYB224	augustus_masked-VaccDscaff16-processed-gene-163.6	511	56123.3	6.14	-0.526	R2R3
VcMYB225	augustus_masked-VaccDscaff15-processed-gene-6.0	306	35021.8	6.32	-0.857	R2R3
VcMYB226	maker-VaccDscaff10-snap-gene-210.28	608	68334.2	6.9	-0.785	Atypical
VcMYB227	maker-VaccDscaff6-augustus-gene-306.22	518	58884.6	5.49	-1.058	R2R3
VcMYB228	maker-VaccDscaff15-augustus-gene-315.33	303	34165.5	7.67	-0.721	R2R3
VcMYB229	maker-VaccDscaff21-snap-gene-131.29	278	31901	8.74	-0.723	1R

## Sheet: Arabidopsis
Table S1. The MYB transcription factors in Arabidopsis (https://www.arabidopsis.org/)
Gene name	Locus ID
MYB0	AT3G27920
MYB1	AT3G09230
MYB2	AT2G47190
MYB3	AT1G22640
MYB4	AT4G38620
MYB5	AT3G13540
MYB6	AT4G09460
MYB7	AT2G16720
MYB8	AT1G35515
MYB9	AT5G16770
MYB10	AT3G12820
MYB11	AT3G62610
MYB12	AT2G47460
MYB13	AT1G06180
MYB14	AT2G31180
MYB15	AT3G23250
MYB16	AT5G15310
MYB17	AT3G61250
MYB18	AT4G25560
MYB19	AT5G52260
MYB20	AT1G66230
MYB21	AT3G27810
MYB22	AT5G40430
MYB23	AT5G40330
MYB24	AT5G40350
MYB25	AT2G39880
MYB26	AT3G13890
MYB27	AT3G53200
MYB28	AT5G61420
MYB29	AT5G07690
MYB30	AT3G28910
MYB31	AT1G74650
MYB32	AT4G34990
MYB33	AT5G06100
MYB34	AT5G60890
MYB35	AT3G28470
MYB36	AT5G57620
MYB37	AT5G23000
MYB38	AT2G36890
MYB39	AT4G17780
MYB40	AT5G14340
MYB41	AT4G28110
MYB42	AT4G12350
MYB43	AT5G16600
MYB44	AT5G67300
MYB45	AT3G48920
MYB46	AT5G12870
MYB47	AT1G18710
MYB48	AT3G46130
MYB49	AT5G54230
MYB50	AT1G57560
MYB51	AT1G18570
MYB52	AT1G17950
MYB53	AT5G65230
MYB54	AT1G73410
MYB55	AT4G01680
MYB56	AT5G17800
MYB57	AT3G01530
MYB58	AT1G16490
MYB59	AT5G59780
MYB60	AT1G08810
MYB61	AT1G09540
MYB62	AT1G68320
MYB63	AT1G79180
MYB64	AT5G11050
MYB65	AT3G11440
MYB66	AT5G14750
MYB67	AT3G12720
MYB68	AT5G65790
MYB69	AT4G33450
MYB70	AT2G23290
MYB71	AT3G24310
MYB72	AT1G56160
MYB73	AT4G37260
MYB74	AT4G05100
MYB75	AT1G56650
MYB76	AT5G07700
MYB77	AT3G50060
MYB78	AT5G49620
MYB79	AT4G13480
MYB80	AT1G63910
MYB81	AT2G26960
MYB82	AT5G52600
MYB83	AT3G08500
MYB84	AT3G49690
MYB85	AT4G22680
MYB86	AT5G26660
MYB87	AT4G37780
MYB88	AT2G02820
MYB89	AT5G39700
MYB90	AT1G66390
MYB91	AT2G37630
MYB92	AT5G10280
MYB93	AT1G34670
MYB94	AT3G47600
MYB95	AT1G74430
MYB96	AT5G62470
MYB97	AT4G26930
MYB98	AT4G18770
MYB99	AT5G62320
MYB100	AT2G25230
MYB101	AT2G32460
MYB102	AT4G21440
MYB103	AT5G56110
MYB104	AT2G26950
MYB105	AT1G69560
MYB106	AT3G01140
MYB107	AT3G02940
MYB108	AT3G06490
MYB109	AT3G55730
MYB110	AT3G29020
MYB111	AT5G49330
MYB112	AT1G48000
MYB113	AT1G66370
MYB114	AT1G66380
MYB115	AT5G40360
MYB116	AT1G25340
MYB117	AT1G26780
MYB118	AT3G27780
MYB119	AT5G58850
MYB120	AT5G55020
MYB121	AT3G30210
MYB122	AT1G74080
MYB123	AT5G35550
MYB124	AT1G14350
MYB125	AT3G60460
MYB3R1	AT4G32730
MYB3R2	AT4G00540
MYB3R3	AT3G09370
MYB3R4	AT5G11510
MYB3R5	AT5G02320
MYB4R1	AT3G18100
MYBCDC5	AT1G09770
