# Supplementary material for: Genome-wide analysis of MYB transcription factors of Vaccinium corymbosum and their positive responses to drought stress
Source: BMC Genomics. 2021 Jul 22;22:565. doi: 10.1186/s12864-021-07850-5 (PMC8296672; doi:10.1186/s12864-021-07850-5)
Supplement: Supplementary file 2 — Additional file 2: Table S2. The detailed information of VcMYB proteins. [file 12864_2021_7850_MOESM2_ESM.xlsx]

## Sheet: Sheet1
Table S2. The detailed information of VcMYB proteins
CDS	AA	Gene id
>VcMYB001	>VcMYB001	snap_masked-VaccDscaff7-processed-gene-403.16
ATGGGGAGGCAACCTTGTTGTGACAAAGTAGGACTGAAGAGGGGTCCATGGACCATGGAAGAAGATCACAAGCTCATGAACTTCATCCTTCGCAACGGTATCCAGTGTTGGCGAACGGTTCCCAAGCTTGCAGGTTTGCTAAGATGTGGAAAGAGTTGCAGACTACGATGGATTAATTATCTAAGACCGGATGTAAAAAGAGGGCCACTATCAGAAGCAGAAGAGGATCAGATAATACAACTCCATGCCCGTCTTGGTAACAGGTGGTCTAAAATAGCCTCGCATTTTCCCGGCCGCACAGACAACGAAATCAAGAACCATTGGAACACTAGAATCAAGAAAAGGTTAAAGATCCTTGGAGTGGACCCTGCCTCCCACAAACCATATGAGCAACCAAAA…	MGRQPCCDKVGLKRGPWTMEEDHKLMNFILRNGIQCWRTVPKLAGLLRCGKSCRLRWINYLRPDVKRGPLSEAEEDQIIQLHARLGNRWSKIASHFPGRTDNEIKNHWNTRIKKRLKILGVDPASHKPYEQPKEKVKSETIPTSNSSTQQEGSLGVPVMITEKHTKNEEKQNGGDIKLDETTDILQDYEMVCLDVGLWMNQGDTNSISCSTSFSLEDSLNNPSMCKSSTIQQGVDSVDSMLWYSWDGLYQLEEELFFLKNC
>VcMYB002	>VcMYB002	maker-VaccDscaff25-augustus-gene-144.17
ATGGCAGGAGAGTACTTTGGGTGGGGGGTGATAGAAGAAGGATGGAGGAAGGGGCCTTGGACTGCTGAGGAAGATAGGCAGCTCATTGAGTATGTCAAGTTGCATGGTGAAGGAAGATGGAACTCTGTTTCTAGGGTTGCAGGGTTGAAAAGGAATGGGAAAAGCTGTAGACTAAGGTGGGTGAACTACTTGAGGCCAGACCTCAAGAAGGGACAAATCACCCCACATGAAGAAAACATAATTTTGGAGCTCCATGCTAGGTGGGGAAACAGATGGTCAACAATTGCGCGAAGCTTGCCCGGAAGAACTGACAATGAGATCAAGAACTATTGGAGAACACACTTCAAGAAGAAGGCGAAATCCTCCATCAACACTGAAAAGGCAAAAGCCCGGCTTCTG…	MAGEYFGWGVIEEGWRKGPWTAEEDRQLIEYVKLHGEGRWNSVSRVAGLKRNGKSCRLRWVNYLRPDLKKGQITPHEENIILELHARWGNRWSTIARSLPGRTDNEIKNYWRTHFKKKAKSSINTEKAKARLLRRQQFQQQQQLQQQQPAQQMNQIDLKKIMLFLDENENRLPTLPQGRQDMPTLYPNSTAEEQGFYYPVFNGYGLVPETHNEENVWWDGLWNLDDHAHGYLSTGGAANKAALHNLATSFY
>VcMYB003	>VcMYB003	snap_masked-VaccDscaff7-processed-gene-390.21
ATGGAGAAAAAACCATGGAGCTCTCAAGATCAAGTGGTGAGAAAAGGGCCATGGACTATGGAAGAAGACTTGATCCTCATCAACTACATAGCCAATCATGGTGAAGGTGTATGGAACTCACTTGCTCGATCCGCTGGTTTGAAACGTACCGGGAAAAGTTGTCGGCTCCGGTGGTTGAATTACCTGCGACCGGACGTGAGGAGAGGGAACATTACACCGGAAGAACAGTTGTTGATCATGGAACTTCATGCTAAGTTCGGAAATAGGTGA	MEKKPWSSQDQVVRKGPWTMEEDLILINYIANHGEGVWNSLARSAGLKRTGKSCRLRWLNYLRPDVRRGNITPEEQLLIMELHAKFGNR
>VcMYB004	>VcMYB004	snap_masked-VaccDscaff43-processed-gene-97.19
ATGTTCCCCGGGCTCCGGCGGCGGTGGTGGCAACGGTCGTTATCTTCTCTGGTGGTGGCGGCTGGGCTGGGCGGCGGCTGGTCCGTCCTTGGGGCACAAACAGGGGCTTGTTCCCCGGGCTCCGGTGGCGGTGGTGACAACGGTCGGCGTGCAGCGGTGTCGGCTGCAGTGCATGTGGAAGGCTGTTTAGGGTTTATTTCTTGGGCTTGGCCCATTCTTATTGGGCCTTGGGTGTTTCATTTGAGCTGA	MFPGLRRRWWQRSLSSLVVAAGLGGGWSVLGAQTGACSPGSGGGGDNGRRAAVSAAVHVEGCLGFISWAWPILIGPWVFHLS*
>VcMYB005	>VcMYB005	snap_masked-VaccDscaff42-processed-gene-104.22
ATGGTAGGCCAACGGTTGGTTATTATTATTATTCTTGTCACCAAGGCAAGGCAAGGCAAGATCTCACGTACGAGAGATATAAGCGAACACATCAGATCGATTATGTGCAGCAGAGGTCATTGGAGGCCTGCTGAAGATGAAAAGCTTCGGGAATTGGTTCAACGCTACGGACCTCATAACTGGAACGCAATTGCTGATAAACTACAAGGAAGATCAGGTAAGAGCTGTAGGCTGAGATGGTTCAATCAGTTGGATCCAAGAATTAATCGAAGCCCTTTCACGGAAGAAGAAGAAGAAAGGCTACTTGCTTCTCACAGTATCCATGGGAATCGATGGGCTATTATAGCCAGGCTTTTCCCCGGTCGTACTGACAATGCGGTGAAGAACCACTGGCATGTG…	MVGQRLVIIIILVTKARQGKISRTRDISEHIRSIMCSRGHWRPAEDEKLRELVQRYGPHNWNAIADKLQGRSGKSCRLRWFNQLDPRINRSPFTEEEEERLLASHSIHGNRWAIIARLFPGRTDNAVKNHWHVIMARRCRERSRNMYAKTPPTTPATTYQPQSQTTLLNHGDYDHVRKRPRSSYGGDDDFKQQGHHHRNNFAHDYSSFADHHQFCSGLTTTTTITTLDHKFPCSTQLLQEYSPIFQYLNPCGVQQINRARTKMHEDGNNDRDNTDHPAATEFYDFLQVNTDSSNRSEVVTSENHVINDEEVDQESTDKQHGKEAAAAAGDGEKYYTKRE
>VcMYB006	>VcMYB006	snap_masked-VaccDscaff3-processed-gene-404.17
ATGAGGATTAGTAATGGAGGTGGTGCTTGGAGAAACACGGAAGATGAAGTGTTGAAAGCGGGCGTTATGAAATATGGGAAGAATGAGTGGGACAGGATTTCAACACTCGTCCCTCGCATGTCGGCCAAACAGTGCAAGGCGCGTTGGTCCGAGTGGATTGACCCCGGAATCAATAAGACTGAGTACTGGACTAGGGGAGAGGAAGAAAAACTGCTTCATCTGGCCAAGACCATGCCCTGCCAGTGGAGGACGGTTGGCCAAATTCTTGGTCGGCCTGCGTCCCAGTGCCTTGACCATTACGAAAAGCTTCTTGGTGATGATAAGGAATATGAGAACTACTACGATTTCCCTTGGAGTAGTAGTTCTCATATTCCCGGGTTGGGTCATCCATTTTCACGA…	MRISNGGGAWRNTEDEVLKAGVMKYGKNEWDRISTLVPRMSAKQCKARWSEWIDPGINKTEYWTRGEEEKLLHLAKTMPCQWRTVGQILGRPASQCLDHYEKLLGDDKEYENYYDFPWSSSSHIPGLGHPFSRKLCPGEIDPTPESKPARPDTVDMDEDEKEMLQRARARLANTQGKKAKRKRGRSYLKRRQGLLHYRGVENLRQPALFQVVLHTEIAFQKKPPPGFYQVSDDALTVEQPEFPTTVEELEGETRVDTEARLRKRDSKSRDPTSAILQAQTLIHPPAKDRKRPKLNLPAPQIGDWDLEAIAKSIYS
>VcMYB007	>VcMYB007	snap_masked-VaccDscaff39-processed-gene-111.14
ATGGAAGGTTATGATGTTGTGTTTTGTTGTTATTTGAGCTATGTGATTGGCTTGGAGCTAGCCATTGAACTATATAGCCTTAGTGGCGTGAATTACATGGCCTTAAACATCGATTTCTTTCCCAGATGGGCTCAAATAGCAAAGCATCTGCCCGGAAGAACGGATAACGAAGTGAAGAACTTTTGGAATTCAAGCATAAAGAAGAAGCTCATCTCTCATCACAATCACCATGTTCATGGCTTCTCGACCGATCATCTTCATCTCTCCACCACCTTCCCTTATCTCACCAACCAAACTCAGCTCCCTTTAGAAGGATTTCTCTCACTCAATCCAAACCCTAATTTCATCCCATCTTCACAACAAGACTACTACATACAAATCCCCAATCCATTTACACCA…	MEGYDVVFCCYLSYVIGLELAIELYSLSGVNYMALNIDFFPRWAQIAKHLPGRTDNEVKNFWNSSIKKKLISHHNHHVHGFSTDHLHLSTTFPYLTNQTQLPLEGFLSLNPNPNFIPSSQQDYYIQIPNPFTPVLPQGFDSTTFFPLDPPSYDHSPLSLDYTQPPQDFLKQKECMISYTAGPCYKVTNPKMIVQPPYDDPAVLVGPPPMPKLCEMISSSSVSHDQADSVTSTSLGTIFPYGFHSCDPHVPANQMELIEAFMPSLSSSSLPLTCNSQFENWDRQ
>VcMYB008	>VcMYB008	snap_masked-VaccDscaff34-processed-gene-141.22
ATGGCGACGCAGGGAGATATGGATCGGATCAAGGGGCCATGGAGTCCCGAAGAAGACGAGTCGTTGCAGAAGCTCGTGCAACGGCACGGGGCGAGGAACTGGTCTCTGATTAGCAAGTCGATCCCTGGAAGATCGGGGAAATCGTGCCGTCTGCGGTGGTGCAACCAGCTGTCGCCGGAGGTGGAGCACCGGCCGTTCACGCCGGAGGAAGACGAGATGATCATCCGGGCCCACTCTCAGTTCGGTAACAAGTGGGCGACTATTGCCAGGTTCCTCAACGGTCGAACGGACAACGCGATCAAGAACCACTGGAACTCGACTCTGAAGCGGAAGCACACGATCGACGGCGGAGGCGGCGGCGCCGATGAGCGGGCTGTTCAGGTACACAGGCGGTCGGAG…	MATQGDMDRIKGPWSPEEDESLQKLVQRHGARNWSLISKSIPGRSGKSCRLRWCNQLSPEVEHRPFTPEEDEMIIRAHSQFGNKWATIARFLNGRTDNAIKNHWNSTLKRKHTIDGGGGGADERAVQVHRRSESGDVTLAISGLCVDDDNNHNLDSPSGSDVISDSSLPLISPMSASAYRPSIVNPSQQTEPTPEIDLNLSLVCGNASHDEVGDQNPSQVTTDSTHSRNRSGEFGEKLETVPFGPDFLSLVQVMIRNEVRDYMSGLEKIESGVRNAGVKRIGISRID
>VcMYB009	>VcMYB009	snap_masked-VaccDscaff32-processed-gene-84.20
ATGCTCTCCTCCTGTAATTCAACTTCACAGGCTTCAGCTTTTCCAATCCATTTCTACACCTTGGGTTCACAAATTCTTCTAGACCCTTGCATTACCAATCATAAACAGAAACTATATATTTTGGTGTTCCTTCTCACTCTACCAAAAGATATGGCATCAATGTCTTCCCATGGTTCTTGGACTGCTAAGGAGAACAAAGCTTTTGAAAAGGCTCTGGCTGTGTATGACAGAGACACCCCCGACCGTTGGCAAAATATTGCCAGGGCTGTCGGCGGAAAAACCGCAGAGGAAGTGAAGAGGCATTACGAGATCCTTGTGGAGGACGTCAAGCACATCGAGCAGGGCCAAGTTCCCTATCCAAACTACAGGAACTCTGGAAAAAACATGTGA	MLSSCNSTSQASAFPIHFYTLGSQILLDPCITNHKQKLYILVFLLTLPKDMASMSSHGSWTAKENKAFEKALAVYDRDTPDRWQNIARAVGGKTAEEVKRHYEILVEDVKHIEQGQVPYPNYRNSGKNM
>VcMYB010	>VcMYB010	snap_masked-VaccDscaff32-processed-gene-189.9
ATGTGCAGCAGAGGTCATTGGAGGCCTGCTGAAGATGAAAAGCTTCGGGAATTGGTTCAACGCTACGGACCTCATAACTGGAACGCAATTGCTGATAAACTACAAGGAAGATCAGGTAAGAGCTGTAGGCTGAGATGGTTCAATCAGTTGGATCCAAGAATTAATCGAAGCCCTTTCACGGAAGAAGAAGAAGAAAGGCTACTTGCTTCTCATAGTATCCATGGGAATCGATGGGCTATTATAGCCAGGCTTTTCCCCGGTCGTACTGACAATGCGGTGAAGAACCACTGGCATGTGATCATGGCTAGGAGATGCAGAGAAAGGTCGAGGAACATGTACGCAAAAACACCACCTACTACTCCTGCGACTACTTATCAACCCCAATCCCAGACAACATTA…	MCSRGHWRPAEDEKLRELVQRYGPHNWNAIADKLQGRSGKSCRLRWFNQLDPRINRSPFTEEEEERLLASHSIHGNRWAIIARLFPGRTDNAVKNHWHVIMARRCRERSRNMYAKTPPTTPATTYQPQSQTTLLNHGDHDHVRKRPRSSYGGGDDFKQQGHHHRNNFAHDYSSFADHHQFCSGLTTTTTITTLDHRFPCSTQLLQEYSPIFQYLNPCGVQQINRARTKMHEDGNNDRDNTDHPAATEFYDFLQVNTDSSNRSEVVTSENHVINDEEVDQESTDKQHGKEAAAAAGDGEKYYTKRE
>VcMYB011	>VcMYB011	snap_masked-VaccDscaff2-processed-gene-282.10
ATGGGTAGGCCACCATGTTGTGAGAAGGTGGGGTTGAAGAAAGGGCCATGGACACCTGAAGAAGATCGCAAGCTTTTGGCTTACATTGAACAGTATGGACATGGAAGCTGGCGTGCTCTCCCCGCAAAAGCAGTTAATTTGAGGTGGCATTATTTGATCATGGCAGGCCTCAAAAGATGTGGGAAGAGTTGTAGATTGAGGTGGACGAATTATTTGAGACCTGATATCAGGAGAGGCAAATTCAGTTTGCAGGAGGAACAAACCATCATCCAACTCCACGCTCTTCTCGGAAACAGATGGTCAGTAATAGCATCTCACTTGCCGAAGAGAACAGATAATGAGATCAAGAATCACTGGAACACACACCTCAAAAAGAGGTTAACCAAGATGGGGATCGAT…	MGRPPCCEKVGLKKGPWTPEEDRKLLAYIEQYGHGSWRALPAKAVNLRWHYLIMAGLKRCGKSCRLRWTNYLRPDIRRGKFSLQEEQTIIQLHALLGNRWSVIASHLPKRTDNEIKNHWNTHLKKRLTKMGIDPVTHKPKTHALGPDQLKDAANLSHMAQWEGARLEAEARLVRESKLQVLNPFQTQPGSSASAQLVYEPTTIAPLLHPPLQPLCLDVLTAWQGSWLKAPKYNAYSASTFSSASNINFLTPTSNFSKKANMLSFPNTDEAMIMKAGADFGIPNNFPDVQGMAYSTDDDSLATGNESILLPNFMEAGLGEILFDDSNQLYPSITGANSGDVPASCCGDIEENKNYWNNILNLVNGLPSGSPLSNAKLAAGKRAKLAQGLKDSLGIGKK
>VcMYB012	>VcMYB012	snap_masked-VaccDscaff2-processed-gene-17.17
ATGGAGGCTTTACTGAAGAGGAAGATGACATTATTTGTGCCCTCTATACCAAACTTGGCAGCAGGCAAATGGTCTGTCATAGCATCCCAACTACCCGGAAGAACAGACAATGATGTGAAGAATCATTGGAACACCAAAATAAAGAAAAAGCTAATGCCACCCAAAACCAACATTGGAGAGCCTTCAAATTCATTTCCTATGGTGCCACAAGCAGAACCATATGGTGCTCCTAGTAATTTTTGGGCTCTGCTCAACCAAAGTTCTTCCCAGATTTCGTCGCTATCCGAGGTTAATTACAGTCTAAACATTGATAACGAGATCTTAATCCACGGCCAAAATCACTACCTCACTCCGAAAATCACCACCGAGGGTTTTGATTTCGATGGAAATAATTATCCA…	MEALLKRKMTLFVPSIPNLAAGKWSVIASQLPGRTDNDVKNHWNTKIKKKLMPPKTNIGEPSNSFPMVPQAEPYGAPSNFWALLNQSSSQISSLSEVNYSLNIDNEILIHGQNHYLTPKITTEGFDFDGNNYPGQISGFSSLALAMDNSYAPLSNGDSNSGFSVDFGSGYDPREIINSGIWTTQESTIGGEFGNSIIPNPDNSFYYQDTKPHGMYQGVTNYQDY
>VcMYB013	>VcMYB013	snap_masked-VaccDscaff29-processed-gene-122.18
ATGAGCGGCGGAGATAGGATAAGAGAACCGTGGAGCAAGGCGGAGGACGAGGCGCTGGTGAGGCTGGTGGAGCAACATGGGCCTTGCAATTGGGCAGCCATAAGCGGCGGCATCCCGGGCCGGACAGGAAAATCGTGCAGGCTGCGGTGGATCAACCAGCTCAGCCCAGACGTGGAGCACAGGCCTTTTTCCACGGCGGAGGACGCTGTCATCCTCAAGGCACACCAAGTTTACGGTAACCGCTGGGCTACCATTGCCAAGCAATTACCCGGTCGTACCGACAATGCCATAAAGAACCACTGGCACTCGAGTCTTCGCCGCCGGAGTAATAATGATCGTAATTTCGTCGAGACCGAGTCTGTGACGTTCGGGCCAGACACGGCGGTGAAGCGGAGGAAG…	MSGGDRIREPWSKAEDEALVRLVEQHGPCNWAAISGGIPGRTGKSCRLRWINQLSPDVEHRPFSTAEDAVILKAHQVYGNRWATIAKQLPGRTDNAIKNHWHSSLRRRSNNDRNFVETESVTFGPDTAVKRRKVKAVEEEGPETSLTLSPPGERAAAVVEEGKVEVIRKGGEMKEEISTVRDRRVMMDVIRRMIAEEVRKN
>VcMYB014	>VcMYB014	maker-VaccDscaff11-augustus-gene-368.37
ATGGTGAGAGCTCCATGCTGTGAGAAGATGGGGCTAAAGAGAGGCCCATGGACGATTGAGGAAGACAGGATTTTAATCAACTACATCACTGCTTATGGTCATGGAAATTGGAGGGCACTTCCCAAACAAGCTGGTTTGTTGAGGTGTGGAAAGAGTTGTAGGCTCCGGTGGACGAATTACCTGCGACCGGATATTAAGCGAGGAAACTTCAGCAGAGAAGAAGAGGAGACTATCCTTGAGTTGCATGAAAAGTTGGGAAACAGATGGTCGGCCATTGCAGCGAGGTTACCGGGGCGAACGGACAACGAAATCAAAAACGTGTGGCATACTCACTTGAAAAAGAAACTGATAAAAAAAAACCAGCTGGAAATTACCAAACCACCCCCGGTACTACCACAT…	MVRAPCCEKMGLKRGPWTIEEDRILINYITAYGHGNWRALPKQAGLLRCGKSCRLRWTNYLRPDIKRGNFSREEEETILELHEKLGNRWSAIAARLPGRTDNEIKNVWHTHLKKKLIKKNQLEITKPPPVLPHSTQNHKHDHQVTAEKEPQVPMNYPNQDSPQHSSSDAASSATTTCASNGSFHDSFGHEMDENFYGHEMDEDFWADVLSVDISGDFDQFSQLDGVENVCGYNSNMNDGMEYWFNLFSSAGEIQELPGF
>VcMYB015	>VcMYB015	snap_masked-VaccDscaff27-processed-gene-213.13
ATGGCGACGCAGGGAGATATGGATCGGATCAAGGGGCCATGGAGTCCCGAAGAAGACGAGTCGTTGCAGAAGCTCGTGCAACGGCACGGGGCGAGGAACTGGTCGCTTATCAGCAAGTCGATCCCTGGAAGATCGGGGAAATCGTGCCGTCTGCGGTGGTGCAACCAGCTGTCGCCGGAGGTGGAGCACCGGCCTTTCACGCCGGAGGAAGACGAGATGATCATCCGGGCCCACTCTCAGTTCGGTAACAAGTGGGCGACTATTGCTAGGTTCCTCAACGGTCGAACGGACAACGCGATCAAGAACCACTGGAACTCGACTCTGAAGCGGAAGCACACGATCGACGGCGGCAGCGGCGGCGCCGATGAGCGGGCTGTTCAGGTACACAGGCGGTCGGAG…	MATQGDMDRIKGPWSPEEDESLQKLVQRHGARNWSLISKSIPGRSGKSCRLRWCNQLSPEVEHRPFTPEEDEMIIRAHSQFGNKWATIARFLNGRTDNAIKNHWNSTLKRKHTIDGGSGGADERAVQVHRRSESGDVTLAISGLCVDDDNNHNLDSPSGSDVISDSSLPLISPMSASAYRPSIVNPSQQTEPTPEIDLNLSLVCGNASHDEIGDQNPSQVTTDLTDSTHSRNRSGEFGEKLETVPFGPDFLSLVQVMIRNEVRDYMSGLEKIESGVRNAGVKRIGISRID
>VcMYB016	>VcMYB016	snap_masked-VaccDscaff269-processed-gene-0.34
ATGGGGGGGATGATTGAGGAGGTTGGGTGGTTCAGCTGGCCGGAGGAGCACGGGAAGCTCCACCGAGAGTCAGCTGGTCTAGGAGAGGCATCTCTGAACGATATGGAGAAGGGGAGTAGCCTAGTGAGTCGTCAGAGTCCGCGAGAAGGTCAGATTGCTCGGCCAAAGATTGGACGAGCTCGCGATGGTCAAAGCCACCTACTTCTTCTTCTGCTTCTTCTTCTTCTTCGTCAAATACTCTCCCAGACGTGTTGGGCACTTGATCAGCTCGAACAAGAATCGGGATGGCAGTTGGAATCTCCTCGATATGAGCGAACGTCACCTGCTGCTGAAGGTCACCTGCGCAGATCCCCTTCTAGCTCGGCCCCTGCGAGCACGAGTCCTTTCTCTGTCGAATGG…	MGGMIEEVGWFSWPEEHGKLHRESAGLGEASLNDMEKGSSLVSRQSPREGQIARPKIGRARDGQSHLLLLLLLLLLRQILSQTCWALDQLEQESGWQLESPRYERTSPAAEGHLRRSPSSSAPASTSPFSVEWSACDGQWDGWRPGMPRARLAVSANSSHGTGKANGPPLGISGLPVAGLQRCGKSCRLRWTNYLRPDIKKGKFSLQEEQTIIQLHALLGNR
>VcMYB017	>VcMYB017	snap_masked-VaccDscaff24-processed-gene-15.29
ATGGGGAGGGCTCCCTGCTGTGACAAGGAAAATGTTAAGAGAGGGCCATGGTCAGCTGAAGAAGACACGAAGCTTAAGAATTTCATAGAGAAATATGGCACCGGAGGAAATTGGATCTCTCTCCCTCAAAAAGCTGGTCTGAAGAGATGTGGAAAGAGCTGCAGATTGAGATGGCTAAACTACCTAAGGCCCAACATAAAACATGGCGATTTTTCTGATGAAGAAGATAGGGTAATCTGCACGTTGTTTGCAACCATTGGAAGCAGAGAATCTTTGAGTTTTATGGGACTTACTCTCATCAATAATGGCAGGTGGTCAATTATTGCTGCTAATTTACCAGGAAGAACAGATAATGACATCAAAAACTACTGGAACACCAAGCTCAAGAAGAAGCTCATG…	MGRAPCCDKENVKRGPWSAEEDTKLKNFIEKYGTGGNWISLPQKAGLKRCGKSCRLRWLNYLRPNIKHGDFSDEEDRVICTLFATIGSRESLSFMGLTLINNGRWSIIAANLPGRTDNDIKNYWNTKLKKKLMGIANQSNQTEPQPIQIPYPQFQSLPTSLSPLYTNFNSNYNPNPFPNTGSLHQTQESLFSFSSSSDGSYGQISYGKDTKQEQLGFQSFIPNGFEENQKFMIDFGNNSGGDENLSSWNDDQKPYGYFGSSSFPEEDDLNSYGSNSFFLFNDENKTQQRTLYYY
>VcMYB018	>VcMYB018	snap_masked-VaccDscaff19-processed-gene-45.17
ATGAATCAAGAAGACCAAAACCGAACCCCACCCGGAGACGCCGCCGTCGCAGAAAGCGGCGATGATACAGTGCTCGAAGTGGGCGTAGTCGGAGACGCAGACGGAAACGTTAACGGCGTAAGCAGCGGCAGTAGTAGTAGGAGCCGAGTCAGGGGACCTTGGTCGCCTGAAGAAGACGAGATACTGAGCCGACTCGTGAGTAAGTTCGGGGCGAGGAATTGGAGCCTGATCGCCCGAGGAATTCCGGGTAGGTCGGGTAAATCGTGCCGCCTACGGTGGTGTAATCAGCTCGACCCTTGCGTCAAGCGCAAGCCCTTTACTGGTAAGTCACCAGTGATAACTACCGCGCTTTCCGATTTAGTCGTAATCTCATTTCAGCCTCTTTGGATTGTGAGAAAC…	MNQEDQNRTPPGDAAVAESGDDTVLEVGVVGDADGNVNGVSSGSSSRSRVRGPWSPEEDEILSRLVSKFGARNWSLIARGIPGRSGKSCRLRWCNQLDPCVKRKPFTGKSPVITTALSDLVVISFQPLWIVRNDEEDHIILTAHSTHGNKWASIAKLLPGRTDNAIKNHWNSTLRRKLTELKRLKRTQGNVLEEVSLDRTKASSEETLSYGDMSSFKSPEKKDTNPVENRPNHSESHAQVDDNHQVAETNNPTLSRPVARVGAFTVCTPATVKPDFGIFKFVEDVCAEPIVPTQCGHGCCGGSSGCISRQRSLLGPEFVDYEEPPPLSSHELAAIATDLNRIAWIRSGLESTGTQVGPSTHAFPHEVAGLS
>VcMYB019	>VcMYB019	snap_masked-VaccDscaff18-processed-gene-318.13
ATGGGTTGGGGAGTAGGTGAGAAAGGGTGGAGGAAGGGGCCTTGGACCCCTGAGGAGGATAAATTGCTTAATGAATATGTTAGCTTGAATGGGGAGGGAAGGTGGAGTTCTGTGGCTAGGTTTGCAGGGCTGAATAGGAGTGGGAAGAGTTGCAGGCTAAGGTGGGTGAATTACCTAAGGCCTGGCCTTAAGAAAGGGCACATTACACCTCAAGAGGAAGGCATCATCATTGAGCTGCATGCTCTATGGGGTAACAAGTGGTCTACCATCGCTCGATACTTGCCTGGAAGAACAGACAACGAGATCAAAAACTATTGGAGAACCCATTTCAAGAAGAAAGGCAAGCCCAGCTCCCAAAAGCAATTCGAAAAAAGATCAAAAACCCAACTTCTTCACCAG…	MGWGVGEKGWRKGPWTPEEDKLLNEYVSLNGEGRWSSVARFAGLNRSGKSCRLRWVNYLRPGLKKGHITPQEEGIIIELHALWGNKWSTIARYLPGRTDNEIKNYWRTHFKKKGKPSSQKQFEKRSKTQLLHQKQFQQQEINNNMNKTSPNEELLSNESTTENTTPEKQEMDSMYPTVEDHCLPVIYQDLASWFETITEDSGLLGGLWNLDDCNNIAIQNQANGAQLYDALGHSSPIDSYGTHNYEPT
>VcMYB020	>VcMYB020	maker-VaccDscaff43-augustus-gene-229.28
ATGGGAAGACAACCTTGTTGTGACAAGCTAGGGGTGAAGAAGGGGCCGTGGACGGCGGAGGAGGACAAGAAACTCATTAACTTCATTTTCACCAATGGCCAATGTTGTTGGCGGGCCGTCCCTAAGCTCGCCGGGCTACGCCGTTGTGGCAAGAGTTGTCGGCTTCGGTGGACTAACTACCTCCGCCCCGACTTGAAGAGAGGGCTACTCACCGAAGCCGAGGAGCAATTGGTTATCGACCTCCATGCTCGTCTTGGCAATAGGTGGTCTAAAATTGCAGCACGATTACCTGGGAGAACAGACAACGAGATTAAGAATCATTGGAATACCCATATCAAGAAAAAGCTTCTCAAGATGGGAATCGATCCTGTCACCCATGAACCCCTCAACAAAGAAGAA…	MGRQPCCDKLGVKKGPWTAEEDKKLINFIFTNGQCCWRAVPKLAGLRRCGKSCRLRWTNYLRPDLKRGLLTEAEEQLVIDLHARLGNRWSKIAARLPGRTDNEIKNHWNTHIKKKLLKMGIDPVTHEPLNKEESKTSESSSHSDHSPNNHEVKSQETNDNNPSSEENSICSPAENLSNDESNLLSLCDDDLLMSCLWGDEETPIIDEISWDFPAAGPDFNNSNSSITSWDETCSWLLDCQDFGVQDFGVDCFNDVEVMMNTLNTIDMDKKY
>VcMYB021	>VcMYB021	snap_masked-VaccDscaff18-processed-gene-237.11
ATGGCGTCGACGAAGAAAGACGTTGACCGGATTAAAGGGCCATGGAGCCCCGAAGAGGACGAGCAGTTACAGAACCTGGTCCAAAAACACGGGCCGAGAAACTGGTCGCTGATCAGCAAATCGATCCCGGGCCGATCCGGGAAGTCGTGCCGGTTACGATGGTGTAACCAGCTCTCTCCTCAGGTGGAGCATCGGGCTTTCACGCCCGAAGAGGACGACACGATTATCCGGGCCCACGCTAGGTTCGGAAACAAGTGGGCCACTATAGCCCGGCTCCTTTCGGGCCGGACGGATAACGCGATCAAGAATCACTGGAACTCCACGCTCAAGAGGAAGTGCTCGTCGATGATGGGTAACGACGGAGACGAGTTTTCGAATACGCCGCCGTTGAAGAGGTCC…	MASTKKDVDRIKGPWSPEEDEQLQNLVQKHGPRNWSLISKSIPGRSGKSCRLRWCNQLSPQVEHRAFTPEEDDTIIRAHARFGNKWATIARLLSGRTDNAIKNHWNSTLKRKCSSMMGNDGDEFSNTPPLKRSVSDGSAIPVSGLYLSPNSPSGSDVSDSSVPPPPPPPPVFSSSSSSSSHVFRPLARTGGVLPPQVETTTPSSMNTSLSLSLPGVDSSDPPSQVTESIPIQLLPMLPVYPAAATPEQVTVNQRNQEAPEVRVPVMAFPVNLRESDVREPASTPVAIEVEREEKAFVPFSAEFLAVMQEMIRKEVWNYMAEVEQQGGGGSGGGGGFCMQQATVDGFRNAIVKRMGIGRVE
>VcMYB022	>VcMYB022	snap_masked-VaccDscaff14-processed-gene-25.19
ATGAAATATGGGAAGAATAAATGGGACAGGGTTTCAACACTCGTCCCGCGCATGTCGGCCAAACAGTGCAAGGCGCGTTGGTCCGAGTGGATTGACCCCGGAATCAATAAGACTGAGTACTGGACTAGGGGAGAGGAGGAAAAGCTGCTTCATCTTGCCAAGACCATGCCCTGCCAGTGGAGGACGGTTGGCCAGATTCTTGGTCGGCCTGCGTCCCAGTGCCTTGACCATTACGAAAAGCTTCTTGGTGATGATAATCCATTTTCACGAAAATTGTGTCCCGGAGAGATTGACCCAACCCCAGAATCGAAACCCGCACGTCATGACACCGTGGATATGGATGAGGATGAGAAAGAGATGCTCCAACAAGCCCGAGCTAGGTTAGCCAATACCCAGGGG…	MKYGKNKWDRVSTLVPRMSAKQCKARWSEWIDPGINKTEYWTRGEEEKLLHLAKTMPCQWRTVGQILGRPASQCLDHYEKLLGDDNPFSRKLCPGEIDPTPESKPARHDTVDMDEDEKEMLQQARARLANTQGKKAKRKAREKLLEEATRLASLQRSRELKAAGIIPSRGTQQLHTEIAFQKKPPPGFYQVSDDAPGVEQLEFPTTVEELEGERRVDTEARLRKRDSESRDPTSAVLQVQTLIHPPAKDRKRPKLNLPAPQIGDRDLEAIAKSIYSS
>VcMYB023	>VcMYB023	snap_masked-VaccDscaff11-processed-gene-186.19
ATGACTCGATATTCGATGACCATATACATTACACTCTACTACTTAAGAGATTTGTGGTTGGGAACTCCCAAGTTAATTTGGGATAGTCGCTTAGAGATGAGGAGGGCTCATTTCTGCGAGAAGGATGCTTTAAAGAAAGGCCAGTGGAGCCCTGAAGAAGATCAGAAGTTGATAGCTTATATCAAGAGATATGGCATTTGGAACTGGAGACACATGTCGAAGCCAGCTGGTCTGTTAAGGTCGGGGAAGAGTTGTAGGCTGCGTTGGATGAATTATCTGAAGCCTGATGTCAAACGCGGAAACTTTACAGTAGAAGAAGAAGAAACCATATTCAAAATGCATGAAATGCTGGGAAATAAATGGTCGGCAATGGCAGTGGCACTATCAGGAAGAACTGAC…	MTRYSMTIYITLYYLRDLWLGTPKLIWDSRLEMRRAHFCEKDALKKGQWSPEEDQKLIAYIKRYGIWNWRHMSKPAGLLRSGKSCRLRWMNYLKPDVKRGNFTVEEEETIFKMHEMLGNKWSAMAVALSGRTDNDIKNHWHTHLKKRLPTQSSVSSGESKQKSVAASNLFLPNNVLESSMLGGNSAPTADFDVRNTENQDVEVDHGSETFEEALSLWEQPLSLDNNQDFQLEMFDDPGFIDPQYEFRWLDQPMSPYGFYNDLWLDPESLVSLSEQSLVLDLVKSENSINILLSFK
>VcMYB024	>VcMYB024	maker-VaccDscaff9-augustus-gene-407.24
ATGGGAAGAAAACCCTGTTGTGCAAAGAAAGGGTTGATCAGAGGGGCATGGTCAGCAATGGAAGACAAGATTCTCACAGATTACATTAGACTCAATGGTGAAGGACAATGGAGAAACCTTCCTCAGAGAGCAGGACTTAGTAGATGTGGGAAGAGCTGCAGACTTCGTTGGTTGAATTACCTGAGACCTGATATTAAAAGAGGAAACGTTACCGATGAGGAGGAGGATCTCATCATCAGGCTTCACAAACTCCTTGGAAATAGGTGGTCTCTGATAGCTGGAAGACTTCCGGGGCGAACCGACAATGAAATCAAGAATTACTGGAGAACCGCCATAAGCAAGAAATTAGTCCCAAGCTCCACTTCACATTGCAAGAAGTCAAATCGATTGAAAGAAAAG…	MGRKPCCAKKGLIRGAWSAMEDKILTDYIRLNGEGQWRNLPQRAGLSRCGKSCRLRWLNYLRPDIKRGNVTDEEEDLIIRLHKLLGNRWSLIAGRLPGRTDNEIKNYWRTAISKKLVPSSTSHCKKSNRLKEKSMETLIQRSSIGHPSPLVGSCMIRPKASRCSNVFIRSEPLNHSEPVVGPAPIRGHDCGGSLVEPNDISPFVTTTQGDPSDFILDFEMDDKFLSEFLNPDFPTLRDGDGDDIISSSIPNSEENQFSAGSDLLETDFFNGMLIK
>VcMYB025	>VcMYB025	maker-VaccDscaff9-augustus-gene-400.24
ATGGGAATTCATACATGCTGCAACAAACAAAAGGTGAAGAGGGGGTTATGGTCACCGGAGGAAGATGAAAAACTTGTTAAACACGTATCTACCTACGGCCATGGTTGTTGGAGTTCTGTCCCTAGGCTTGCAGGTTTGTCATCATTTGCTTTATTTTCATTATGGGCTCAAATAGCGAAGCATTTGCCTGGAAGAACTGACAACGAAGTAAAGAACTTTTGGAATTCAAGCATAAAGAAGAAGCTCAATCTACATCGTCACACGCCCCCTCTAGAACTAGCCAGCTTTCCGAATTCGCCCTGTCCCAGTGTCCTTTTCGATGGATTTTTTCCCATAAATGCAAACCCTAATTTGATGCCATTTCCACAACAAGATGATCAGGTCTACAATAATATTCCT…	MGIHTCCNKQKVKRGLWSPEEDEKLVKHVSTYGHGCWSSVPRLAGLSSFALFSLWAQIAKHLPGRTDNEVKNFWNSSIKKKLNLHRHTPPLELASFPNSPCPSVLFDGFFPINANPNLMPFPQQDDQVYNNIPPTSISVLQPFDQINFDPNVVPVPHDQFPLPLDPPTYEWSSMNSDQRDFPTEENHCMLNNIEISRNTEGKTVISNEIIDCNSTMLYPFSVSDHEVDLITTSFPCFPSGSNPLNPHIPSNQMEYSGAIMSSSSLPLLPDTQLFMNPNFTTSWNP
>VcMYB026	>VcMYB026	maker-VaccDscaff9-augustus-gene-352.33
ATGGGGCGAAGTTCCGAAGAAACCAAGCCAAAATTAAGGAAAGGATTGTGGTCACCAGAAGAAGATGAAAAACTCTTCAACTACATATCTAGATTCGGCGTCGGTTGCTGGAGCGCAGTTCCAAAACTAGCCGGTTTGGAGAGGTGTGGAAAGAGCTGTAGATTGCGGTGGATGAACTACTTGAGGCCTGATCTTAAAAGAGGAATGTTTTCACTACAAGAGGAGGATCTCATAATTACACTACATGAAGCTCTGGGCAACAGGTGGGCTCAAATTGCAGCACAGTTGCCGGGAAGAACAGATAACGAGATAAAGAATTTTTGGAACTCTTATTTGAAGAAGAAGTTAATGAAGCAAGGGACCGATCCAATCACCCATAAAGCGATAAGCGAAAAAGAG…	MGRSSEETKPKLRKGLWSPEEDEKLFNYISRFGVGCWSAVPKLAGLERCGKSCRLRWMNYLRPDLKRGMFSLQEEDLIITLHEALGNRWAQIAAQLPGRTDNEIKNFWNSYLKKKLMKQGTDPITHKAISEKEEIEWKNPAEKSPLGLPRLKVDCAEVSPIWPCPERISKLQKNEVVPTVSMEHEFHVTSTNYYEGGGRDASIEKLGSKPNFDPLVLYEFQGGPDPIGYNSNLLTNYDHQTHFEDNPNFAFAPGPSLTDLSDNSSSRISSFSFNEMKESSSNSSNASIVENNGTFSCGEELVFGFQCEEMKPSMWPEGQIGHNSESFSSYPLMSVSESMDFSSKYYM
>VcMYB027	>VcMYB027	maker-VaccDscaff9-augustus-gene-334.16
ATGGGAAGACCACCTTGTTGTGATAAAGGTGGTGTGAAGAAAGGGCCATGGACACCAGAAGAGGATATTGTCTTGGTGACTTATATCCAAGACCATGGTCCTGGCAATTGGAGAGCTGTTCCTACTAATACTGGCTTGCTAAGATGCAGCAAGAGCTGCAGGCTCAGGTGGACGAATTATCTGAGGCCAGGTATCAAACGTGGAAACTTCTCTGATCATGAAGAGAAAATGATCATCCACCTCCAAGCTCTTCTTGGCAACAGGTGGGCTGCAATAGCTTCTTACCTTCCACAGAGAACAGATAACGACATCAAGAATTACTGGAACACTCATCTGAAGAAAAAGCTCAAAAAACTCCAAGGGCAAGATGGTCATTTCACGGACGGGTTCTCCCCCGAT…	MGRPPCCDKGGVKKGPWTPEEDIVLVTYIQDHGPGNWRAVPTNTGLLRCSKSCRLRWTNYLRPGIKRGNFSDHEEKMIIHLQALLGNRWAAIASYLPQRTDNDIKNYWNTHLKKKLKKLQGQDGHFTDGFSPDSVSTSKGQWERRLQTDIHMAKQALCEALSLDKSSNNELSHDLKPSSNASFPIYPCTNPAQSSTTYASSADNIARLLQNWMKGSPKSSQTSSENTTQNSFNNPQIGNLSSPSEGTTPTPEGFDLDPIFSFSSSNCDETQNLKPENTLFQYERKPGLDNQVPLTLLENWLFDDIGAAQGEGDLMDMSLGEDDHGLF
>VcMYB028	>VcMYB028	maker-VaccDscaff9-augustus-gene-292.18
ATGGAGAATATGAAAAAGAAAGAAAGACATATCGTTTCGTGGTCTCAAGAGGAGGATGATATACTTCGCGAGCAAATTCGAATCAATGGAACTGAAAATTGGGCAATCATTGCATCAAATTTCAAGGATAAAACAACTAGGCAATGCCGAAGAAGATACCATTGTTGCAGATGGTACACTTATTTGAATTCTGATTTTAAGAAGGGGGGATGGTCTCCAGAGGAAGACGTGCTCTTATGTGAGGCTCAAAAGATATTTGGTAACAGATGGACTGAAATAGCAAAGGTCGTTTCCGGGAGAACTGATAACGCTGTGAAGAATAGATTTTCCACCCTTTGCAAGAAGAGAGCAAAACATGAAGCCTTAGCAAAAGAGAATACAACCTCGTATATCAATTCA…	MENMKKKERHIVSWSQEEDDILREQIRINGTENWAIIASNFKDKTTRQCRRRYHCCRWYTYLNSDFKKGGWSPEEDVLLCEAQKIFGNRWTEIAKVVSGRTDNAVKNRFSTLCKKRAKHEALAKENTTSYINSNNKRVILEDGFKPAGIPDTAISLKKMRRTHLSDLTEKCNNGERLTGECGITSQQLRPPFAVLVQNFHNVGSLPSQHHVSNSTENPTDGTASNDKIQGTFLKKDDPRILALMQQAELLSSLAVKVNTENTDQSLENAWKVLQEFLDQNKGSDMLSIKISDMDFQFENFKDLVEDLRSGSDCNQPSWRQPDLFEESQGSSDFSTGSTVIPQTAGDKTQHSQGKLCAQHQDTLFESQSIPIGDQNSIGDCQNVFSGATSTQDMLPSCDD…
>VcMYB029	>VcMYB029	maker-VaccDscaff9-augustus-gene-286.18
ATGTCTCGGGTGTGTTCGTTGTGCGGAAACAACGGCCACAACTCCCGCACCTGCTCCGAGGGTGCTGCCGGTGCCTCCGGCAGCAGCGGCGGCGGCATCATGTTGTTCGGCGTCCGAGTTACGGAGGGAGTCGGGACGACGTCGTTCAGGAAAAGCGCTAGCATGAACAATCTCGCTCACTACGATGATCAACCTCTTCTGGACCCCAACTCGGATCTCAACGCCGGTTACAACTCCGACGACGTCGTTCACGCCTCCGCTCCGAATCGTGAACGTAAAAGAGGAGTGCCGTGGACAGAAGATGAGCACAAGATGTTCCTATTGGGGTTGCAGAGGGTGGGGAAAGGGGATTGGAGGAGGATATCGAAGAATTTCGTGAAGACACGTACGCCTACGCAG…	MSRVCSLCGNNGHNSRTCSEGAAGASGSSGGGIMLFGVRVTEGVGTTSFRKSASMNNLAHYDDQPLLDPNSDLNAGYNSDDVVHASAPNRERKRGVPWTEDEHKMFLLGLQRVGKGDWRRISKNFVKTRTPTQVASHAQKYFLRRSNHNRRRRRSSLFDITTDTVNLKLASLF*
>VcMYB030	>VcMYB030	maker-VaccDscaff9-augustus-gene-136.29
ATGGGAAGAGCACCTTGTTGCGAGAAAAATGGGCTGAAGAAGGGACCATGGACCCAAGAGGAAGATCAGAAGCTAATAGAATACATTCAGAAAAATGGGTGTGGAAATTGGAGGACACTTGCAAAGAATGCCGGGCTGCAGAGGTGTGGAAAGAGTTGTCGGCTTCGCTGGATAAACTATCTAAGTCCTGATATCAAGAGAGGTAGATTTTCTTTCGAAGAGGAACAGACTATTATCCAACTGCATAGTGTATTAGGAAACAAATGGTCCATGATTGCTGCTCGCTTGCCCGGAAGGACCGACAACGAAATCAAGAATTACTGGAACACCAGCATCAGAAAAAGGCTCCTCCGAATGGGAATCGACCCTGTGACCCACAGCCCTCAACTCGATTTTCCT…	MGRAPCCEKNGLKKGPWTQEEDQKLIEYIQKNGCGNWRTLAKNAGLQRCGKSCRLRWINYLSPDIKRGRFSFEEEQTIIQLHSVLGNKWSMIAARLPGRTDNEIKNYWNTSIRKRLLRMGIDPVTHSPQLDFPDLSSISTSSIYNPYHEINLSRLLGGQQPLLNPEFSRPATSLDNCYQVQNQLAPVVQEISNCSTLASPCYVTFPDEAQVMEPNLDQFSANFTNFSSPSCQLNEWQSNEMPANLGGDYLPQLEYSYHGSEQSIIDPPLYDENSNFQLHNGNGFGSGSGSPTLSTTSLSPTPSNSDFYVHRWQQK
>VcMYB031	>VcMYB031	maker-VaccDscaff91-augustus-gene-0.27
ATGGCTCCAAAGAAAGTAGAAGGATCAAGTAGAAAGGTTTTTGACAAAGGAGCATGGACAGCTGAGGAGGACAGAAAGCTGGGTGAGTACATTGAAGTCCATGGAGCAAAGAAGTGGAAGACAGTAGCAACCAAATCAGGTTTGAACCGATGTGGGAAGAGCTGCAGATTGAGGTGGTTGAACTATTTAAGACCAAATATCAAAAGAGGCAACATCTCTGATGAAGAAGAGGACTTGATTCTCAGGCTTCACAAGCTTTTAGGGAACAGGTGGTCATTGATTGCCGGGAGACTTCCAGGAAGAACCGATAACGAGATTAAGAACTACTGGAATTCTCATTTGAGCAAAAAAGTAAAACAAAAGGGAAAAACCACGGCAACTTCATCCGTCGAAGAGAGT…	MAPKKVEGSSRKVFDKGAWTAEEDRKLGEYIEVHGAKKWKTVATKSGLNRCGKSCRLRWLNYLRPNIKRGNISDEEEDLILRLHKLLGNRWSLIAGRLPGRTDNEIKNYWNSHLSKKVKQKGKTTATSSVEESMPSGSVEMVEKERERVDGSGDADITFDVNEFFDFSTEGSFGLEWVNEVLELDNAQWLTNER
>VcMYB032	>VcMYB032	maker-VaccDscaff83-snap-gene-5.40
ATGTCAGTAACCTTAGGGGAGATGATGTCGCCGGAATCTATTCCGTTTGCAATGCCTCCTCCAGTAGGAGAAGTGGTATGGAGTAGAGATGAAGAAGTGTGTAATGAGAAAAATATTACTGAGGATGGGAAGGAGGTAACAGATAATTGTGAAGATATAGTTGAGGAACCGCAGGTGGGAATGACATTCAACACATCAAATGGAACTTATCTCTATTATTCAAGATATGCTAAAGAAAAAAGGAAATCTGGGTTGTTGAGATGTGGAAAGAGTTATAAGCTTTGGGCTAATCACTTAAGACCTAATCTGAAAAGGGGTTCGTTTTCTCCTGAGGAAGAAAGGCTCATCATTCAACTCCATGCAAAGCATGGTAACAAATGGGCTCGCATGGCCTCTCTC…	MSVTLGEMMSPESIPFAMPPPVGEVVWSRDEEVCNEKNITEDGKEVTDNCEDIVEEPQVGMTFNTSNGTYLYYSRYAKEKRKSGLLRCGKSYKLWANHLRPNLKRGSFSPEEERLIIQLHAKHGNKWARMASLSLSL
>VcMYB033	>VcMYB033	maker-VaccDscaff7-snap-gene-391.31
ATGGGGTTGTTCATGAGTTATTCGCCAAGAATTTTGCTCCGGTCTTTGAATACAGAAGAGAATAGTCAGAAACTTCAACAGATGCAATCGAATGCATCTATTGAAGTTCCGTGCTTAAACGTGGAAGATATGTATCAAGCAAAAGCTAATCTGGAGAAGAAGAAAAAGGATCTGACAAAAGAGAGTGAAAAAGCGTTCCAAAATTCCCCCATTTTGGTTAAAGGGCAATGGTCTCCTGAGGAGGATAGGAAATGGTCTCTCATTGCTGAGATGTTGGATGGGAGAGTGGGAAAACAATGTAGGGAGAGATGGCATAACCATTTAAGGCCAGGCATAAAGAAAGACAGGTGGACAGAAGAAGAGGAGATGATTCTAATTGAGGCCCACAAAAAGATGGGA…	MGLFMSYSPRILLRSLNTEENSQKLQQMQSNASIEVPCLNVEDMYQAKANLEKKKKDLTKESEKAFQNSPILVKGQWSPEEDRKWSLIAEMLDGRVGKQCRERWHNHLRPGIKKDRWTEEEEMILIEAHKKMGNKWAAIARELPGRSENTVKNHWNAAKRRRFNTKRKCKYNSLLRQYIMGLSSPDQSSEMLHFKDQMEPTNCESDHNRKAVDGSSELGQSIFGYKVFDKMAELGREIGLGVGEMDLLEMVRQGII
>VcMYB034	>VcMYB034	maker-VaccDscaff7-snap-gene-227.29
ATGGAAAGTGATAGGACAAACAGTTATCAGTCAGATGGGGTCAGCAATGGTCTTCAGAGAATTCGACCTTTGCATGGGAGGACTAGTGGCCCTACGAGACGTTCAACAAAGGGACAATGGACGATAGAAGAGGATGATATCTTGTGCAGGGCTGTTCACCGCTTTAAAGGAAAAAACTGGAAAAAAATAGCGGAATGTTTCAAGGACCGGACGGATGTACAGTGCTTGCACAGGTGGCAGAAAGTTTTGAATCCGGAACTCGTCAAAGGTCCTTGGTCTAAAGAGGAGGATGAAGCCATAGTAAAATTAGTGAAGAAGTATGGGCCAAAAAAGTGGTCTACCATTTCACAACATTTACCAGGACGTATTGGGAAGCAATGCCGGGAAAGGTGGCATAAT…	MESDRTNSYQSDGVSNGLQRIRPLHGRTSGPTRRSTKGQWTIEEDDILCRAVHRFKGKNWKKIAECFKDRTDVQCLHRWQKVLNPELVKGPWSKEEDEAIVKLVKKYGPKKWSTISQHLPGRIGKQCRERWHNHLNPDINKQAWTQEEEFALIHAHQIYGNKWAELTKFLPGRSDNAIKNHWNSSVKKKLDSYLASGVLTQFEGLPHVIHTNHLVPSSSSTVQQSSGNDSVPIDGAEAEDTSECSQGSTVVGYSQSTIDMASMVMHGRDECPLTEDSSHGKDPSFSPISHSENYYADSLEAAFSMPEVPREIGGFSKFLEHGQLNFADLPLDLGQESSEFWISSVGEKDNHEVVTFQSQNSMDLTAPSMGNTFFESDKPEYVSISEDEYCKVIYPEAEN…
>VcMYB035	>VcMYB035	maker-VaccDscaff7-augustus-gene-380.46
ATGATGGGGAGACCTCCTTGTTGTGATAAATCAAATGTGAAGAGGGGGCTTTGGACACCGGAGGAAGACGCAAAGATACTTGCATACGTAGCCAGCAATGGAATCGGTAACTGGACTTTGGTTCCCCAGAAAGCAGGGCTCAATAGATGTGGTAAGAGCTGTAGGCTAAGATGGACTAATTACCTGAGGCCTGACCTCAAGCATGACAGTTTCACCCCTGAGGAAGAACAGCTTATTCTTGACTGTCATCATGCTATTGGCAGCAGGTGGTCTTTGATAGCAAAGCGACTACCCGGAAGGACAGACAACGATGTGAAAAACCATTGGAACACCAAGCTGAAGAAAAAACTTTCCAAGATGGGTATTGATCCAGTGACCCATAAGCCTTTCTCTCAGATC…	MMGRPPCCDKSNVKRGLWTPEEDAKILAYVASNGIGNWTLVPQKAGLNRCGKSCRLRWTNYLRPDLKHDSFTPEEEQLILDCHHAIGSRWSLIAKRLPGRTDNDVKNHWNTKLKKKLSKMGIDPVTHKPFSQILSDYGKISSLPNTRNPIPSLNVSTNNMQVSLSGLSFLPMESSISQPFPQQFQDQSFPEQLNFFPEISPSASSSSSCSFPQLSPQSFPYQPPQAPVITPSSPPSWSTEFLVGDLIPSTDMEKFSSAFPPKSTEVGQEKACEAVHNGGQKKHVSEAASSSASSFVEAILDKDSEMQMEFPDFMNEYFNY
>VcMYB036	>VcMYB036	maker-VaccDscaff7-augustus-gene-359.22
ATGACCCTGCATCAGTACAACACCACCCCCTTCTTCTGCCACCAAGAAAATGATGGCACGGTCAATCACACTCACCACCACCACAATTTAAATTCCATTTATACCCCTCCACCTCCATCAATGAGTTTTGAAAATCCCACCTACAGTGAGGGAAATCATGAAAATGGAAAAGGGTGTTCAGGAACAAATGAAGTTTTATTTGTAGTGAAGGGGAAGAAGGAGGAAATGGGAGGTGGTCAAGGGCAGTCAAAGGTTTGTGCCAGAGGGCATTGGAGGCCAGCAGAGGATTCTAAACTTATTGAACTTGTTGCACGTTATGGCCCTCAGAATTGGAACCTCATCGCAGAGAATTTAGATGGAAGATCAGGTAAAAGTTGCAGATTGAGATGGTTTAACCAA…	MTLHQYNTTPFFCHQENDGTVNHTHHHHNLNSIYTPPPPSMSFENPTYSEGNHENGKGCSGTNEVLFVVKGKKEEMGGGQGQSKVCARGHWRPAEDSKLIELVARYGPQNWNLIAENLDGRSGKSCRLRWFNQLDPRINKRAFSVEEEERLMAAHRVYGNKWAMISRLFPGRTDNAVKNHWHVTMARKYREQSSAYRKRNSKMSQADYSRLEEDQGTSFCCRGITSGTETNSLSLCDGRSYLSPTHFQFAVSIGGFGEEAVSSTGGNLLFSTSGFEREGNGMTNFGSQSQSKFWDMSRDDSISLYPSSVNNQLISSCLSETMVVGGGGGEGVSTSQVTVTDQPSSPPPKVNNTATSHFEATVSPPFIDFLGVGAT
>VcMYB037	>VcMYB037	maker-VaccDscaff753-snap-gene-0.17
ATGTGGATCAGTCTCTGTCACCACAACAGAACGAGAAATCCTCTGACCGGCTCCTCAGCAACCGGAAGCATAAAAAAAGAAGATTTGGAAAACAAATTGTACGCTGCTGATTCGATGGAGAATTCAGATTCCTCTTGCTCCAGTGAGTTGAAGGACTCGTCCGACACTGCATTGCAGCTGGTGTTCGTTTTGTCTGTCAACAATGACATGAGCTTTTTAGAGCATGGCGGTGACTATTCGCTATGCGATGCCATTATGTCCGAATGCTCCTCAAATTGCTCCCCCTGA	MWISLCHHNRTRNPLTGSSATGSIKKEDLENKLYAADSMENSDSSCSSELKDSSDTALQLVFVLSVNNDMSFLEHGGDYSLCDAIMSECSSNCSP*
>VcMYB038	>VcMYB038	maker-VaccDscaff70-augustus-gene-1.23
ATGGGTAGAGCTCCATGCTGCGACAAGGCCAACGTGAAGAAGGGTCCATGGTCTCCTGAAGAAGATGAAAAGCTTAAGGCTTATATTGACAAGTACGGTACTGGTAATAACTGGATTGCTCTTCCCCAGAAGATTGGGCTCAAGAGATGTGGAAAGAGCTGTAGGCTGAGATGGCTGAATTATTTAAGGCCCAACATCAAGCACGGTGGATTCTCCGAGGAAGAAGACAACATCATATGCAGTCTCTACATAAGCATAGGGAGCAGGTGGTCCATAATTGCTGCACAATTGCCTGGAAGAACGGACAATGACATCAAGAACTATTGGAACACTAGGCTGAAGAAGAAATTGCTCGGAAGGCGCAAAAATTCAAACATCAACCGTCTATCAACGAGCCAT…	MGRAPCCDKANVKKGPWSPEEDEKLKAYIDKYGTGNNWIALPQKIGLKRCGKSCRLRWLNYLRPNIKHGGFSEEEDNIICSLYISIGSRWSIIAAQLPGRTDNDIKNYWNTRLKKKLLGRRKNSNINRLSTSHDPKDANGIEEKSCSPILSDSALERLQLHMQLQNPNLCFYNNISMWPKLLPLQEKMVSSTNPLMQISPPSTQLGQGQKGGIYEQISNLNLDSFLESSVLGNLNNGRNLLDSNIVPRLDGMEQSNEGIQTFQGEIDVGFQPVQEDSIAEFDCFNEIDGSKGNLIWWSNDQLDSKSVSSNSWDSTSLLRSKVMFDDYVQGYSLEC
>VcMYB039	>VcMYB039	maker-VaccDscaff6-snap-gene-337.23
ATGGGAAGGTCTCCTTGTTGTGATGAAAGTGGACTCAAGAAAGGCCCCTGGACTCCTGAAGAAGATCAGAAACTTGTCAAGTACATCCAGAAAAATGGCCATGGCAGCTGGAGAGCCCTCCCCAAACTTGCAGGTCTTAATAGATGCGGAAAGAGTTGCAGATTGAGGTGGACGAATTACTTAAGGCCTGATATAAAAAGAGGGAAGTTTTCACAAGAAGAAGAGCAGACAATTCTCAATCTGCATTCCATCCTTGGCAACAAGTGGTCTGCAATTGCCACCCACCTCCCGGGAAGAACAGACAATGAAATCAAGAACTTCTGGAACACCCACCTGAAGAAGAAGCTGATTCAGATGGGTTTCGATCCGATGACTCACCGCCCGAGAACCGACATCTTC…	MGRSPCCDESGLKKGPWTPEEDQKLVKYIQKNGHGSWRALPKLAGLNRCGKSCRLRWTNYLRPDIKRGKFSQEEEQTILNLHSILGNKWSAIATHLPGRTDNEIKNFWNTHLKKKLIQMGFDPMTHRPRTDIFSSLPHLIALANLKELIENHTWEEQAMRLQTEAAQMAKLQYLQNLLQPQPPNSMAPNNLTNNNNMDQITYENLLNSLSSMKDGQGMMSSNQFGNIDLESIPFANMPDLQVPCQYQTPMMNKDMFGENSSPTSIWNIPSTSSPSPPPPPPQLAAPALPFTETSINNNMGDACSTSSYEGGPSSFWPEIQELQGVDQVGLALNLDICFLMFNSLC
>VcMYB040	>VcMYB040	maker-VaccDscaff6-augustus-gene-53.22
ATGGGACTAAAGAAAGGTCCATGGACTCCTGAAGAAGATCGCATACTCGCCAATTACATCAACCTCTGTGGTCATGGCAATTGGAGAGCACTTCCCAAACAAGCTGTAATATTGAGCCCAACTAGTTCACCTTCTTCAGCCTTCTCAAGGCTGCTGGAGCCATACCTAGTGGAAGGGATGGAAGGCAAGTTTGTTTTTAAGTATGGTTTCGATTAA	MGLKKGPWTPEEDRILANYINLCGHGNWRALPKQAVILSPTSSPSSAFSRLLEPYLVEGMEGKFVFKYGFD
>VcMYB041	>VcMYB041	maker-VaccDscaff6-augustus-gene-420.37
ATGGGCAGAGCTCCTTGTTGTGATAAGGCAAACGTGAAGAAGGGTCCATGGGCTCCTGAAGAAGATGCAAAGCTCAAGGCTTACATCGAAAAGTACGGTACCGGTAATAACTGGATTGCTCTTCCCCACAAGATTGGGATTAAGAGATGTGGAAAGAGTTGTCGATTGAGATGGCTGAATTACTTGAGGCCCAACATCAAGCATGGCGGATTCTCTGAAGAAGAAGACAACCTCATCTGCACCCTCTATATTAGTATTGGCAGCAGGTGGTCGGTAATTGCTGCTCAGTTGCCAGGAAGAACAGATAATGATATCAAGAATTACTGGAATACAAAGCTCAAGAAAAAGTTGCTTGGAAGGCGCAAAATTTCTAGCAGCCACCACTTAACGGCCACAACA…	MGRAPCCDKANVKKGPWAPEEDAKLKAYIEKYGTGNNWIALPHKIGIKRCGKSCRLRWLNYLRPNIKHGGFSEEEDNLICTLYISIGSRWSVIAAQLPGRTDNDIKNYWNTKLKKKLLGRRKISSSHHLTATTHDPKESNGLENLCAEQTLSNSALERLQLHMQLQSLQKPNLSLYNHPAFWPNKLHPIQEKMIQSLQLSTDSLNPMLLMQQHVDFYEPPTARQDCSEVKNSKFDELEDACNRVGMELQTNGGISSLSRIQAELDDLVNNKVSGNFSQQEDDFESQFDCFKEMDGPKDGLVWWADNFQSKSASSNSRDSTSVFQSEGGYHGHELLASYGLQ
>VcMYB042	>VcMYB042	maker-VaccDscaff6-augustus-gene-4.41
ATGGGTAGAGGAAGGGCACCTTGTTGTGACAAGAGTAAGGTGAACAAGGGTCCTTGGAGCCCTGCTGAGGACTTGAGGCTTATCACTTTTATTCGGAATCACGGTCATGGCAACTGGCGTCATCTCCCCAAACAAGCTGGGTTGTTGAGATGTGGAAAGAGTTGCCGTTTGAGGTGGATTAATTACCTTAGTCCTGACGTAAAGAGAGGGAATTTCTCCGAAGAAGAAGAGGAAACCATAATCAAGCTACATCAATCTTTGGGAAACAAGTGGTCAAAAATCGCATCTCATTTGCCCGGAAGAACAGATAACGAGATTAAGAACGTGTGGAATACACATTTGAAGAAAAGATCACTGGTTAGGAAAGATGCCAGTAGCCACAAAGCTGATCAAACCAAG…	MGRGRAPCCDKSKVNKGPWSPAEDLRLITFIRNHGHGNWRHLPKQAGLLRCGKSCRLRWINYLSPDVKRGNFSEEEEETIIKLHQSLGNKWSKIASHLPGRTDNEIKNVWNTHLKKRSLVRKDASSHKADQTKKFSISSSQTSSLTTDEQKDASTSSPISSHTSSYSNSNQVDVSMPNEESKSLLDFPGPNYEAHNAACEGNRESVISGDQVMFEIPLEPADIDIWDMLDNLDPCQYSTDSLPLEAESSHGSKLGEEYCDKSDIDQCKNWLKYLENELGLLEATSDGGHHHVHYPLKDGEGELSSATMLGPENDHGDCYFQMWPSKFWDLTS
>VcMYB043	>VcMYB043	maker-VaccDscaff6-augustus-gene-368.19
ATGGGAAGGAAGCCTTGTTGTGAGAAAGTTGGATTGAAGAAGGGGCCATGGACAGCTGAAGAGGACAAGAGGCTTATTAACTTCATCCTCACCAATGGCCAATGCTGCTGGAGAGCTCTCCCTAGACTTGCAGGCCAGTCTCCTACATCTCCAATTTCTTTCTTTCTTCTTTTATCTGGGCAGAGCCTTCTTGACAGGAAGACAGAGTTTTCTCTGAGACACCATTTCTCAATTGAGAATGTTTGGGTGTGTGTCATTGCAGGATTACTAAGGTGTGGTAAGAGTTGCAGACTGAGATGGATAAACTATCTTAGGCCAGACTTAAAGAGGGGTCTCTTATCAGAACATGAGGAGCAGATGGTCATTGATCTCCATGCTCAACTTGGCAACAGGTGGTCC…	MGRKPCCEKVGLKKGPWTAEEDKRLINFILTNGQCCWRALPRLAGQSPTSPISFFLLLSGQSLLDRKTEFSLRHHFSIENVWVCVIAGLLRCGKSCRLRWINYLRPDLKRGLLSEHEEQMVIDLHAQLGNRWSKIASHLPGRTDNEIKNHWNTHIKKKLKKMGIDPLTHKPLPTTSNTDDQIPQETQEEPQEVCPRNETESSSSIDSSITEANEEELIQIENSLREVINNGFCTDEVPVIEPHEINLASSCSSSSSSHEIQEYEFPDFDWQCDMINSLDFWNYDFSSTLDFLINDHSDRINVTPSPETI
>VcMYB044	>VcMYB044	maker-VaccDscaff6-augustus-gene-184.14
ATGGGAAGATCACCTTGCTGTGAGAAAGCTCACACAAACAAAGGCGCGTGGACCAAGGAAGAGGACACGCGCCTCATCAACTACATCAGGGTTCACGGCGAGGGCAACTGGCGCTCCCTCCCCAAATCCGCCGGATTGCTGCGATGTGGAAAGAGTTGCAGACTTCGGTGGATAAATTATCTGAGGCCTGATCTGAAGAGAGGGAATTTCACTGAAGAAGAAGACGAACTCATTATTAAGCTTCACAGCTTACTCGGTAACAAGTGGTCATTGATTGCCGGAAGATTACCCGGTAGAACCGACAACGAGATCAAGAACTACTGGAACACTCACATCAAGCGAAAACTCGTCACCCGAGGCCTCGACCCACAAACTCACCGCCCCTACAAGTCCACCACC…	MGRSPCCEKAHTNKGAWTKEEDTRLINYIRVHGEGNWRSLPKSAGLLRCGKSCRLRWINYLRPDLKRGNFTEEEDELIIKLHSLLGNKWSLIAGRLPGRTDNEIKNYWNTHIKRKLVTRGLDPQTHRPYKSTTTTTSVTNSQFDFTNTSQSPSPPSDIVLTGQSTSKHQLRTAADSIECSSGTTEETRPQPLAESPQSIGRFDPMGSAAPDRSTGKFEPIDLELSIGLVPFQSRLPSFSANSAESKVVCLCWQLGFRGGQLCSNCESSNTRRFYS
>VcMYB045	>VcMYB045	maker-VaccDscaff6-augustus-gene-115.13
ATGGTGAGAGCAGCAAGCATTGGTAAAGATGGAAAGAAGAAAGGTGCATGGAGTCCAGAAGAAGATGAAAAGTTGAGAGCTTCTGTTGAAACTCTTCAGAAGTACGGCCATAATTGGAACTGGCATGAACTTCCCAAGTATGCCGGTCTGTCAAGATGCGGGAGGAGTTGCAGGTTCCGGTGGATGAATTACTTGCGGCCGAACATCAAACGTGGGAACTACACCAAAGAAGAAGAGGATCTTATCTTAAAATTGCATCAACAGCTTGGAAATAAATGGTCAGAAATTGCTGCAAGATTACCAGGAAGATCAGACAATGAAGTGAAAAACCACTGGTATACCCACATCAAGAAACGCCCCCAAAAATATGAAACCGCATTTGAAATACCAAAAAAGCAA…	MVRAASIGKDGKKKGAWSPEEDEKLRASVETLQKYGHNWNWHELPKYAGLSRCGRSCRFRWMNYLRPNIKRGNYTKEEEDLILKLHQQLGNKWSEIAARLPGRSDNEVKNHWYTHIKKRPQKYETAFEIPKKQSKKTKNELAPKDVANSVNSLPQLIFESSSPTSPPLSFGQLSSSILEERKERSKQTCELAPKDVANSLPHPIFESSSLPSPTLTFGELSPLSCDHAPLRDRNWNAEDGISSSSELMFSEPIGNFWTEPFLVDSFDRQDEYPFNLAEERSMSPDPDYFHFDCFFYQALQDFLEN
>VcMYB046	>VcMYB046	maker-VaccDscaff65-augustus-gene-8.53
ATGGAGATGAAAGAAGTGAAGCCCCAGCTAAAGAAAGGTTTGTGGAAACCAGAAGAGGATCGGATACTGAAAAACTATGTGGAGACTCATGGCGAAGGTAACTGGGCTTCTGTTTCACAAAAATCAGGTTTGATGAGAGGTGGTAAGAGCTGCAGATTGAGATGGAAAAATTATCTAAGACCAAACATCAAGCGCGGAAGAATGTCTGATGAGGAGAAAGACCTGATCATCAGGTTGCATAAACTTCTTGGCAACCGCTGGGCACTGATTGCTGGTAGACTCCCTGGTCGGACGGACAACGAAGTAAAGAACTACTGGAATACCCATTTGAACAAGAGAATTTCGCAAGGCAAAACAACCACCATTGGTCCCGCGAACAAGAACGAACTCCAACAAATC…	MEMKEVKPQLKKGLWKPEEDRILKNYVETHGEGNWASVSQKSGLMRGGKSCRLRWKNYLRPNIKRGRMSDEEKDLIIRLHKLLGNRWALIAGRLPGRTDNEVKNYWNTHLNKRISQGKTTTIGPANKNELQQIPNSQPICSSSENNNEESHGGKEEDLKVRSLWMEDTKSFNFDVEPPFLPANNAPFFYDDEPLMPIFDSLALYEALCQINGEENYPQEVSGQATRLW
>VcMYB047	>VcMYB047	maker-VaccDscaff64-augustus-gene-8.43
ATGGGTAGACCACCTTGTTGTGACAAAGAAGGTGTAAAAAAAGGGTCATGGACACCAGAAGAAGACATCTCACTGGTTTCATACATCCAAGAACATGGACCAGGGAATTGGAGATCTGTTCCTACTAATACTGGATTATTGAGATGTAGCAAGAGCTGCAGGCTAAGATGGACGAATTATTTGAGGCCTGGCATCAAAAGGGGTAACTTCTCTGATTGTGAAGAGAAGATGATCATCCGCCTTCAAGCTCTTCTTGGCAATAGATGGGCTGCGATAGCTTCCTACCTTCCGCAAAGAACAGACAACGATATCAAGAACTACTGGAACACTCATTTGAAGAAGAAGCTCAAGAAGCTTCAAGGGCAAGATGGTCACAACGAAGAAGAGATCTCATCTTCT…	MGRPPCCDKEGVKKGSWTPEEDISLVSYIQEHGPGNWRSVPTNTGLLRCSKSCRLRWTNYLRPGIKRGNFSDCEEKMIIRLQALLGNRWAAIASYLPQRTDNDIKNYWNTHLKKKLKKLQGQDGHNEEEISSSSSSKSITKSQWERRLQTDIHMAKKALYEALSHNKSTNLSNLKPNILAPETQPFSKTTYASSTENIARLLQNWKKNSPNNKPSQTSSETNTQSSFINPVGTSSSGPSEG
>VcMYB048	>VcMYB048	maker-VaccDscaff7-augustus-gene-342.27
ATGGTAGGGTTAATGATGGGTTGGGGAGTAGGTGAGAAAGGGTGGAGGAAGGGGCCTTGGACCCCTGAGGAGGATAAATTGCTTAATGAATATGTTAGCTTGAATGGGGAGGGAAGGTGGAGTTCTGTGGCTAGGTTTGCAGGGCTGAATAGGAGTGGGAAGAGTTGCAGGCTAAGGTGGGTGAATTACCTAAGGCCTGGCCTTAAGAAAGGGCACATTACACCTCAAGAGGAAGGCATCATCATTGAGCTGCATGCTCTATGGGGTAACAAGTGGTCTACCATCGCTCGATACTTGCCTGGAAGAACAGACAACGAGATCAAAAACTATTGGAGAACCCATTTCAAGAAGAAAGGCAAGCCCAGCTCCCAAAAGCAATTCGAAAAAAGATCAAAAACC…	MVGLMMGWGVGEKGWRKGPWTPEEDKLLNEYVSLNGEGRWSSVARFAGLNRSGKSCRLRWVNYLRPGLKKGHITPQEEGIIIELHALWGNKWSTIARYLPGRTDNEIKNYWRTHFKKKGKPSSQKQFEKRSKTQLLHQKQFQQQEINNNMNKTSPNEELLSNESTTENTTPEKQEMDSMYPTVEDHCLPVIYQDLASWFETITEDSGLLGGLWNLDDCNNIAIQNQANGYNSCAGNKINWVNEGYIF
>VcMYB049	>VcMYB049	maker-VaccDscaff64-augustus-gene-3.30
ATGGGTAGACCACCTTGTTGTGACAAAGAAGGTGTAAAAAAAGGGTCATGGACACCAGAAGAAGACATCTCACTGGTTTCATACATCCAAGAACATGGACCAGGGAATTGGAGATCTGTTCCTACTAATACTGGATTATTGAGATGTAGCAAGAGCTGCAGGCTAAGATGGACGAATTATTTGAGGCCTGGCATCAAAAGGGGTAACTTCTCTGATTGTGAAGAGAAGATGATCATCCACCTTCAAGCTCTTCTTGGCAATAGATGGGCTGCGATAGCTTCCTACCTTCCGCAAAGAACAGACAACGATATCAAGAACTACTGGAACACTCATTTGAAGAAGAAGCTCAAGAAGCTTCAAGGGCAAGATGGTCACAACGAAGAAGAGATCTCATCTTCT…	MGRPPCCDKEGVKKGSWTPEEDISLVSYIQEHGPGNWRSVPTNTGLLRCSKSCRLRWTNYLRPGIKRGNFSDCEEKMIIHLQALLGNRWAAIASYLPQRTDNDIKNYWNTHLKKKLKKLQGQDGHNEEEISSSSSSKSITKGQWERRLQTDIHMAKKALYEALSHNKSTNLSNLKPNIFAPETQPFSKTTYASSTENIARLLQNWKKNSPNNKPSQTSSETNTQSSFINPVGTSSSGPSEGTMSSATPEGFDHSIFGFHSDASHSVSVDETTNFTPDQNGLFHDESKLNLDPLVPLSLLEKWLFDDGAGAGQGYLMDHMSLGENDELF
>VcMYB050	>VcMYB050	maker-VaccDscaff61-snap-gene-8.91
ATGGGTAGAGCTCCATGCTGCGACAAGGCCAACGTGAAGAAGGGTCCATGGTCTCCTGAAGAAGATGAAAAGCTTAAGGCTTATATTGACAAGTACGGTACTGGTAATAACTGGATTGCTCTTCCCCAGAAGATTGGGCTCAAGAGATGTGGAAAGAGCTGTAGGCTGAGATGGCTGAATTATTTAAGGCCCAACATCAAGCACGGTGGATTCTCCGAGGAAGAAGACAACATCATATGCAGTCTCTACATAAGCATAGGGAGCAGGTGGTCCATAATTGCTGCACAATTGCCTGGAAGAACGGACAATGACATCAAGAACTATTGGAACACCAGGCTGAAGAAGAAATTGCTCGGAAGGCGCAAAAATTCAAACATCAACCGTCTATCAACGAGCCAT…	MGRAPCCDKANVKKGPWSPEEDEKLKAYIDKYGTGNNWIALPQKIGLKRCGKSCRLRWLNYLRPNIKHGGFSEEEDNIICSLYISIGSRWSIIAAQLPGRTDNDIKNYWNTRLKKKLLGRRKNSNINRLSTSHDPKDANGIEEKSCSPILSDSALERLQLHMQLQNPNLCFYNNISMWPKLLPLQEKMVSSTNPLMQISPPSTQLGQGQKVGIYEQISNLNLDNFLESSVLGNLNNGRNLLDSNIVPRLDGMEQSNEGIQTFQGEIDVGFQPVQEDSIAEFDCFKEIDGSKGNLIWWSNDELDSKSVSSNSWDSTSLLRSKVMYDDYVQGYSLEC
>VcMYB051	>VcMYB051	maker-VaccDscaff5-augustus-gene-333.31
ATGGGGAGAAAGCCAAGCTATGACAACAATGGAAGGAAGAAAGGAACATGGAGTCCTGAAGAAGATAAGAAACTCAGAGATTATATTCTCAGATATGGCCATTGGAACTGGTGCGAACTCCCTAAGTTTGCAGGTCTGGCTAGATGTGGAAAGAGTTGCAGATTACGATGGATGAACTACTTGCGTCCCAATGTCAAACGGGGAAGCTATACAAAAGAAGAAGAAGATACCATTATCAAATTGCATGAAGAACTTGGAAACAAATGGTCAGCCATATCTGCAAAATTACCCGGAAGAACAGATAACGAGATAAAGAACCACTGGCACACGCACCTCAAGAAACGACTCTACCGAAACCAATCAACCCCTAATTTGGGAATGATCAACGAGCAATCGATC…	MGRKPSYDNNGRKKGTWSPEEDKKLRDYILRYGHWNWCELPKFAGLARCGKSCRLRWMNYLRPNVKRGSYTKEEEDTIIKLHEELGNKWSAISAKLPGRTDNEIKNHWHTHLKKRLYRNQSTPNLGMINEQSIDGVQSVSNERRDFSPKEVAEDLNLSQLQIVESSSSSEISCLSYDSALFGSMNSVWEDISSTPLELLVESTDDFWTQPFLADTVHYNQYDDLASPLALIEGGFIFPYDWYYDDGLESCNGL
>VcMYB052	>VcMYB052	maker-VaccDscaff5-augustus-gene-333.30
ATGGGGAGAAAGCCAAGCTATGACAACAATGGAAGGAAGAAAGGGGCATGGAGTCCTGAAGAAGATAAGAAACTCAGAGACTATGTTCTCAGATATGGCCATTGGAACTGGCGTGAACTCCCTAAGTTTGCAGGTCTAGCTAGATGTGGAAAGAGTTGCAGACTGCGATGGATGAACTACTTGCGTCCGAATGTCAAACGGGGGAGCTACACCAAAGAAGAAGAAGATATTATCATCAAATTACATGAAGAACTTGGAAACAAGTGGTCAGCCATATCTGCAAAACTACCTGGAAGAACGGACAACGAGATAAAGAACCACTGGCACACCCACCTCAAGAAACGACTCATCCAAAATCAATCAACCACCAATTCCAGAATGATCATCGAGCAATCGAAC…	MGRKPSYDNNGRKKGAWSPEEDKKLRDYVLRYGHWNWRELPKFAGLARCGKSCRLRWMNYLRPNVKRGSYTKEEEDIIIKLHEELGNKWSAISAKLPGRTDNEIKNHWHTHLKKRLIQNQSTTNSRMIIEQSNNGVQSVSNKRQEFTPKQVAEDLDLSQPPILESSSSSEISNLSYDSALLCDMMNSVMDDISSTPLEPLMESTDDFWTQPFLADTVYYNQNIDDLSSPLVEGGFVSPYDLYYDDGLDFFYPSY
>VcMYB053	>VcMYB053	maker-VaccDscaff5-augustus-gene-151.20
ATGGCTGAGGTGAGAATACACGAGCTTTGTCTTGAGAACAAACAATCAGAGGCTACACCAAGCTCTTCTGTTTCGGAAGGCAGTGGCAGTCCTAAACTCAAGTCACCAGGCATATGCAGCCCCACCAGTAGCTCGACGTCTCATCGGAGGACCAGAGGACCTGTTAGGCGGGCAAAGGGGGGTTGGACTCCAGAGGAGGACAATACATTGAAAAAAGCTGTTGCAGTTTTCAAGGGTAGATCTTGGAAGAAAATAGCTGAGTTCTTTCCTGATAGATCAGACGTGCAATGTCTCCATCGGTGGCAGAAGGTTCTCCATCCTGAACTCGTCAAGGGACCTTGGACACAGGAGGAGGATGATAAAATCATTGAACTGGTATCCAAGTTTGGACCTGCAAAA…	MAEVRIHELCLENKQSEATPSSSVSEGSGSPKLKSPGICSPTSSSTSHRRTRGPVRRAKGGWTPEEDNTLKKAVAVFKGRSWKKIAEFFPDRSDVQCLHRWQKVLHPELVKGPWTQEEDDKIIELVSKFGPAKWSLIAQSLPGRIGKQCRERWHNHLNPDIKKDAWTTEEELALMNAQRVHGNKWAEIAKELPGRTDNAIKNHWYSSLRKKLDFYLATGDLPPVAKDGIQNGVKDTNRTASTSKLFELSNKTSASTAQTSQGNTDIRRVEDYSKDLESPTPFQHVGLSSSFPANESVDSAVVNSDPQSSDIDLQSSYSNIELKIEVCRTYSDFSREKVIGALPQFDIPIYGPVYCGPPQLERCVSLDSDLSWMQKEFHHSPTTSPIKFFTPPCAKDYGF…
>VcMYB054	>VcMYB054	maker-VaccDscaff58-snap-gene-1.25
ATGAATCCACCACTGCCTGAGACTAGTGGGATTGCACGCATGATAGTCAGTGGCATGACCCCAGTTGGGAATCATGGCCATCCCAACTGGCGCTCTCTTCCTAAACAAGCTGGGTTGTTGCGGTGCGGAAAGAGCTGTCGTCTGAGGTGGATTAATTCCCTAGGGCCTGATGTAAAGCGAGGGAACTTCACCATTGAAGAAGAGGAAACCATTATCAAGCTACACCAGTCCTTGGGCAACAAAAGAACCGATAATGAGATCAAGAATGTGTGGAATACACATTTGAAGAAAAGATTGATGGCTAAGTTCTCCAATGGATTTTATCAAGATTTTGATAAAATCAACCCCTTGATTTTCTCCATTCGTGAAGACATTTGA	MNPPLPETSGIARMIVSGMTPVGNHGHPNWRSLPKQAGLLRCGKSCRLRWINSLGPDVKRGNFTIEEEETIIKLHQSLGNKRTDNEIKNVWNTHLKKRLMAKFSNGFYQDFDKINPLIFSIREDI
>VcMYB055	>VcMYB055	maker-VaccDscaff574-snap-gene-0.18
ATGGGGAGAATGCCGTGCTGTGAGAAGAAGGGGTTGAAGAAGGGGCCGTGGACGGCTGAAGAGGACGAGAGGCTCATTCAGTACATCAACAAGAACGGCCATGGAAGCTGGCGCTCTCTCCCTAAGCTCGCTGGTCTTCTTCGCTGTGGAAAGAGTTGTCGCCTTCGCTGGACAAACTATCTTAGGCCAGATATTAAACGCGGGCCCTTCAGTCCTGAAGAAGAAAAGCTTGTTATACAGTTGCATGGAATACTTGGGAACAGGTGGGCTGCAATTGCCTCTCAACTACCCGGAAGGACAGACAATGAGATCAAAAACTTATGGAATACTCATTTGAAGAAGCGCCTCGTTTCCATGGGAATTGACCCCCAAACACATGAACACTTGTCAATCTCCAAT…	MGRMPCCEKKGLKKGPWTAEEDERLIQYINKNGHGSWRSLPKLAGLLRCGKSCRLRWTNYLRPDIKRGPFSPEEEKLVIQLHGILGNRWAAIASQLPGRTDNEIKNLWNTHLKKRLVSMGIDPQTHEHLSISNGLNRKPSSSPSTRHMAQWESARLEAEARLSKESLLVIPPSLGQTSSDYFLRVWNSEVGESFRNMNKRNKTPCQSSFSQASSSTRCGSVSVATTETGNPLTGSSAIGSTKKEDLENKLYADDSMENSDSSCSSELEDSSDSALQLLFDFPANNDMSFLEHGGDYSWAAIASQLPRRTDNEIKNLWNSRFKKCLVSMGIGPKHMNPCQSPMGETGNHPCPSPPAIWLNGRVQGLRLKPGFQRSHYSLFHQAYDDRVLFPTPRGTKLRV…
>VcMYB056	>VcMYB056	maker-VaccDscaff569-snap-gene-0.19
ATGTATAGTGGGTTGGCGCCTCTCTCTCTCGCGCAAAAGCTCTATTGTGATTTGGGTGATGCAGATCAAGGATTCAGGCCCCCAAAAGGTCTTCTTCGCTGTGGAAAGAGTTGTCGCCTTCGCTGGACAAACTATCTTAGGCCAGATATTAAACGCGGACCCTTCAGTCCTGAAGAAGAAAAGCTTGTTATACAGTTGCATGGCATACTTGGGAAATGGTGGGCTGCAATTGCCTCTCAACTACCCGAAAGAAAGGAAATGAGATGA	MYSGLAPLSLAQKLYCDLGDADQGFRPPKGLLRCGKSCRLRWTNYLRPDIKRGPFSPEEEKLVIQLHGILGKWWAAIASQLPERKEMR
>VcMYB057	>VcMYB057	maker-VaccDscaff51-augustus-gene-3.19
ATGGATTCCAAAGAGAGATGTGGTGTAGCTGGAAAAGAAGAAGAGATGATAGAGTTGAGAAAAGGTGCATGGACATTTGAAGAAGACATGAAGCTCAACGATTGCATTTCCATCCATGGTCCAGCCCACTGGAACTACCTTGCTCGCTCTGCTGGATTGAGGCGAACAGGGAAAAGCTGCAGATTAAGATGGTTGAACTATTTACATCCGAATGTTAAGCGAGGAAACATTACCCTCGAAGAACAAATTCTCATCCTTGAACTCCACTTTCGTTGGGGAAATAGGTGGTCGAAGATAGCTCAGGAGCTGCCAGGACGCACAGACAATGAGATCAAGAACTATTGGAGAACACGAGTTCAAAAACTTGCAAAGCAACTCAATTGCGATGTCAACAGCACA…	MDSKERCGVAGKEEEMIELRKGAWTFEEDMKLNDCISIHGPAHWNYLARSAGLRRTGKSCRLRWLNYLHPNVKRGNITLEEQILILELHFRWGNRWSKIAQELPGRTDNEIKNYWRTRVQKLAKQLNCDVNSTQFRDTLRHLWLPRLRERVQTQSPKVQPTNYTTSSTARIGTCNNTISTGYGLLDSNCTNSETPEEAAKVSPPASELSYGDHHHDVLVSSSNWWGSIEEEAEGLIYTDQLLSKSTGFSIGYSYSHHLLEEDRLLEENNGWFGGGGDSFEYVNDDDINWLLHPAATSLS
>VcMYB058	>VcMYB058	maker-VaccDscaff4-augustus-gene-410.23
ATGGGTAGAAGTCCTTGTTGTGCAAAAGAAGGGTTGAACAGAGGGGCATGGACTGCAATGGAAGATAAGATTCTGACTGAGTACATCAGAGTTAATGGCGAAGGGAAATGGAGAAACCTACCCAAGAGAGCAGGTCTTAAGAGATGCGGAAAGAGCTGCCGGCTTCGTTGGTTGAATTACCTGAGGCCTGATATCAAAAGAGGAAACATCTCCGATGATGAGGAGGACCTCATTATCAGGCTTCACAAACTCCTTGGAAACAGGTGGTCTCTGATAGCCGGACGGCTTCCAGGGCGAACAGACAATGAAATCAAGAATTATTGGAACACAAATATTGGCAAGAAATTTGTGCAAAGTCATCCGAGCTCCTCCACCACAAATCGCAAAGCGTCCAATCAA…	MGRSPCCAKEGLNRGAWTAMEDKILTEYIRVNGEGKWRNLPKRAGLKRCGKSCRLRWLNYLRPDIKRGNISDDEEDLIIRLHKLLGNRWSLIAGRLPGRTDNEIKNYWNTNIGKKFVQSHPSSSTTNRKASNQSKEKSSPTNQRSSSGQLASPRIGSCAVRTKASRCTKVFIRSDQPQNTRHQLLEPQPVVGPSKIHGYDSCGGAAAGPGSLDDMSPFISAKDDPSDFIMDFEMDDKFLSDFLNTDNFPSLCDHEDVETNTTSRSSSPSGSGLKVGFSDEMFNDSDLQSMTPLLDLGTDWLQE
>VcMYB059	>VcMYB059	maker-VaccDscaff4-augustus-gene-410.22
ATGGGAAGAAAACCCTGTTGTGCAAAGAAAGGGTTGAACAGAGGGGCATGGTCAGCAATGGAAGACAAGATTCTCACAGATTACATCACACTCAATGGTGAAGGACAATGGAGAAACCTTCCTCCGAGAGCAGGACTTAGTAGATGTGGGAAGAGCTGCAGACTTCGTTGGTTGAATTACCTGAGACCTGGTATTGAAAGAGGAAACGTTACCGATGAGGAGGAGGATCTCATCATCAGGCTTCACAAACTCCTTGGAAATAGGTGGTCTCTGATAGCTGGAAGACTTCCGGGGCGAACCGACAATGAAATCAAGAATTACTGGAGAACCGCCATAAGCAAGAAATTAGTCCCAAGCTCCACTTCACATTGCAAGAAGTCAAATCGATTGAAAGAAAAG…	MGRKPCCAKKGLNRGAWSAMEDKILTDYITLNGEGQWRNLPPRAGLSRCGKSCRLRWLNYLRPGIERGNVTDEEEDLIIRLHKLLGNRWSLIAGRLPGRTDNEIKNYWRTAISKKLVPSSTSHCKKSNRLKEKSMETLIQRSSIGHPSPLVGSCMIRPKASRCSNVFIRSEPLNHSEPVVGPAPIRGNDSGGSLVEPNDISPFVTTTQGDPSDFILDFEMDDKFLSEFLNPDFPTLRDGDGNGDDIISSSIPNSEENQFSAGSDLLETDFFNDMLII
>VcMYB060	>VcMYB060	maker-VaccDscaff4-augustus-gene-317.25
ATGGAGAATATGAAAAAGAAAGAAAGACATATCGTTTCGTGGTCTCAAGAGGAGGATGATATACTTCGCGAGCAAATTCGAATCAATGGAACTGAAAATTGGGCAATCATTGCATCAAATTTCAAGGATAAAACAACTAGGCAATGCCGAAGAAGATGGTACACTTATTTGAATTCTGATTTTAAGAAGGGGGGATGGTCTCCAGAGGAAGACGTGCTCTTATGTGAGGCTCAAAAGATATTTGGTAACAGATGGACTGAAATAGCAAAGGTCGTTTCCGGGAGAACTGATAACGCTGTGAAGAATAGATTTTCCACCCTTTGCAAGAAGAGAGCAAAACATGAAGCCTTAGCAAAAGAGAATACAACCTCGTATATCAATTCAAATAACAAAAGGGTC…	MENMKKKERHIVSWSQEEDDILREQIRINGTENWAIIASNFKDKTTRQCRRRWYTYLNSDFKKGGWSPEEDVLLCEAQKIFGNRWTEIAKVVSGRTDNAVKNRFSTLCKKRAKHEALAKENTTSYINSNNKRVILEDGFKPAGIPDTAISLKKMRRTHLSDLTEKCNNGERLTGECGITSQQLRPPFAVLVQNFHNVGSLPSQHHVSNSTENPTDGTASNDKIQGTFLKKDDPRILALMQQAELLSSLAVKVNTENTDQSLENAWKVLQEFLDQNKGSDMLSIKISDMDFQFENFKDLVEDLRSGSDCNQPSWRQPDLFEESQGSSDFSTGSTVIPQTAGDKTQHSQGKLCAQHQDTLFESQSIPIGDQNSIGDCQNVFSGATSTQDMLPSCDDVNDHD…
>VcMYB061	>VcMYB061	maker-VaccDscaff4-augustus-gene-13.23
ATGGAAGTGTACAACAGCTCTGGTAACGATGATAACAATAATTCTTCCATCCAAGTTAGTAGTAGCGAAGAAGAAGAGATGATGATGATGGAGTTGAGGAGAGGTCCTTGGACAGTAGAAGAAGACTACACCCTCATGAATTACATCGCCAAAAATGGTGAAGGCCGCTGGAACTCTCTCGCTACCTCTGCTGGTCTGAAACGAACAGGAAAGAGCTGTAGATTAAGGTGGCTCAACTATTTGCGCCCCGATGTCCGGCGTGGAAATATTACTCTCGAAGAACAACTTCTGATTCTTGAACTTCATTCTCGCTGGGGCAATAGGTGGTCCAAAATTGCACAACACTTACCAGGAAGGACTGACAACGAAATCAAGAATTACTGGCGAACCCGGGTTCAA…	MEVYNSSGNDDNNNSSIQVSSSEEEEMMMMELRRGPWTVEEDYTLMNYIAKNGEGRWNSLATSAGLKRTGKSCRLRWLNYLRPDVRRGNITLEEQLLILELHSRWGNRWSKIAQHLPGRTDNEIKNYWRTRVQKHAKQLKCDVNSKQFKDTMRYLWMPRLVERIQAAASSSSTTLTAAAAAAATTSTTAAISQAAVNPHLPVIGPINQSLTPENSSTGASSDSFGSTQISPVSDLTHEYYSYPVNNNHNQDYYQVNQMSYQDSLTSPSGYFFNQGLDFQAMELHAHNNQWFDGGDTNDNLWNAEDIWFLQQQLNNM
>VcMYB062	>VcMYB062	maker-VaccDscaff48-augustus-gene-95.42
ATGATTCTGAAACGAAGCTCCACAGAGAAGAAAAACAGAGCGCAAATGGTGTTTGTGAATCCAAACCCAACCGAAGGGTTCTTCTCGGACCCTACCCGAATGGTTCTACCCGCCGCCGCCGCCGCGATATCGTACGAGGACGATCCGAACAAGAAGGTCCGGAAACCCTACACCATTACCAAGTCCAGAGAGAGCTGGTCCGAACCCGAGCACGACAAGTTCCTCGAAGCCCTCCAACTATTTGACCGTGACTGGAAAAAGATCAAAGCTTTTGTTGGCTCAAAGACTATCATCCAGATACGTAGCCATGCACAAAAGTACTTTTTGAAGGTCGAAAAGAGTGGGACCAATGAACATCTACCTCCACCCCGCCCAAAAAGGAAAGCTGCTCATCCGTAT…	MILKRSSTEKKNRAQMVFVNPNPTEGFFSDPTRMVLPAAAAAISYEDDPNKKVRKPYTITKSRESWSEPEHDKFLEALQLFDRDWKKIKAFVGSKTIIQIRSHAQKYFLKVEKSGTNEHLPPPRPKRKAAHPYPQKAPKNAPILSQVPESFQTLPVLAEPVFRRMPDSSTILRNPVNSVSVDPWTENSEKAVNLSYKIEGFINLLPSTFIDML*
>VcMYB063	>VcMYB063	maker-VaccDscaff48-augustus-gene-72.37
ATGAATCAAGAAGACCAAAACCGAACCCCACCCGTAGACGCCGCCGTCGCAGAAAGCGGCGATGATACAGCGCTCGAAGTGGGCGTCGTCGGAGACGCAGACGGAAACGTTAACGGCGTAAGCAGCGGCAGTAGTAGTAGGAGCCGAGTCAGGGGACCTTGGTCGCCTGAAGAAGACGAGATACTGAGCCGACTCGTGAGTAAGTTCGGGGCGAGGAATTGGAGCCTGATCGCCCGAGGAATTCCGGGCAGGTCGGGTAAATCGTGCCGCCTACGGTGGTGTAATCAGCTCGACCCTTGCGTCAAGCGCAAGCCCTTTACTGATGAAGAGGATCACATCATTTTAACAGCTCATTCAACTCATGGAAACAAATGGGCATCAATCGCGAAGCTCCTACCT…	MNQEDQNRTPPVDAAVAESGDDTALEVGVVGDADGNVNGVSSGSSSRSRVRGPWSPEEDEILSRLVSKFGARNWSLIARGIPGRSGKSCRLRWCNQLDPCVKRKPFTDEEDHIILTAHSTHGNKWASIAKLLPGRTDNAIKNHWNSTLRRKLTELKRLKRTQGNVLEEVSLDRTKASSEETLSYGDMSSFKSPEKKDTNPVENRPNHSESHAQVDDNHQVAETNNPTLSRPVARVGAFTVCTPATVKPDFGIFKFVEDVCAEPIVPTQCGHGCCGGSSGCISGQRSLLGPEFVDYEEPPPLSSHELAAIATDLNRIAWIRSGLESTGTQVGPSTHAFPHEVASLS
>VcMYB064	>VcMYB064	maker-VaccDscaff47-augustus-gene-68.23
ATGGGGAGGGCTCCCTGCTGTGACAAGGAAAATGTTAAGAGAGGGCCATGGTCAGCTGAAGAAGACACGAAGCTTAAGAATTTCATAGAGAAATATGGCACCGGAGGAAATTGGATCTCTCTCCCTCAAAAAGCTGGTCTGAAGAGATGTGGAAAGAGCTGCAGATTGAGATGGCTAAACTACCTAAGGCCCAATATAAAACATGGCGATTTTTCTGATGAAGAAGATAGGGTAATCTGCACGTTGTTTGCTACCATTGGAAGCAGGTGGTCAATTATTGCTGCTAATTTACCAGGAAGAACAGATAATGACATCAAAAACTACTGGAACACCAAGCTCAAGAAGAAGCTCATGGGGATAGCAAATCAGTCAAACCAAACAGAACCCCAGCCTATTCAA…	MGRAPCCDKENVKRGPWSAEEDTKLKNFIEKYGTGGNWISLPQKAGLKRCGKSCRLRWLNYLRPNIKHGDFSDEEDRVICTLFATIGSRWSIIAANLPGRTDNDIKNYWNTKLKKKLMGIANQSNQTEPQPIQIPYPQFQSLPTSLCPLYTNFNSNYNPNPFPNTGSLHQTQESLFSFSSSSDGSYGQISYGKDTKQEQMGFQSFIPNGFGENHKFMIDFGNNSGGDENLSSWNDDQKPYGYFGSSSFPEEDDLNSYGSNSFFLFNDDNKTQQRPLYYY
>VcMYB065	>VcMYB065	maker-VaccDscaff47-augustus-gene-159.52
ATGGTAAGAGCTCCATGCTGTGAGAAGATGGGACTAACGAAAGGTCCATGGACCCCTGAAGAAGATCGCGTACTCACCAATTACATCAACCTCCATGGTCATGGCAATTGGAGGGCACTTCCCAAACAAGCTGGATTGTTGAGATGTGGGAAGAGTTGCAGGCTCCGATGGACGAATTACTTGCGGCCGGACATTAAGCGCGGCAACTTCAGCAGAGAAGAAGAGGACGCTATCATTCAGCTGCATGAAATGTTGGGAAACAGATGGTCAGCGATTGCGGCGAGGTTGCCTGGGCGAACAGACAACGAAATAAAAAACGTATGGCACACCCACTTGAAAAAGAGGCTCAACCAAAACCAGGCCAGTACCCTTGTGACCAAACCACCCCACTCACTCAAA…	MVRAPCCEKMGLTKGPWTPEEDRVLTNYINLHGHGNWRALPKQAGLLRCGKSCRLRWTNYLRPDIKRGNFSREEEDAIIQLHEMLGNRWSAIAARLPGRTDNEIKNVWHTHLKKRLNQNQASTLVTKPPHSLKIQRDHGPENYVNPVTYPDTVKLESPQHSSSDISTVTTTTTTTTEADDALDNYFPEVDENFWSDIFSDHNSGVISGFPAAAHVENVHGYNSSKPDGMDFWYHLFTTAGGLPELPEF
>VcMYB066	>VcMYB066	maker-VaccDscaff46-snap-gene-35.33
ATGGAAAGACACAGATCCGAAGAAGAGATCAAAAAAGGGCCATGGACGGCAGAGGAAGACGAAGTGCTTCTGAATTTCGTGAACAAGTATGGTCCCAGAGATTGGAGCTCCATTCGATCCATGGGTCTCTTGCCCCGGACCGGAAAGTCTTGCCGTCTCCGCTGGGTTAACAAGCTTCGACCCAATCTCAAAATGAGTAAGTTTTCGACGGAGGAAGAAAGAGTGGTGATAGATTTGCAAGCAAGGTTTGGGAACAAGTGGGCCAGCATAGCTTCTTATTTGCCCGGGAGGACTGACAATGATGTCAAGAACTTCTGGAGCAGTAGGCAAAAGAGGTTGGCTAGAATTCTGCAGTCGCCTCCGAAACATGGCAATTCTCAGAGGAACAAAGGAAAATCC…	MERHRSEEEIKKGPWTAEEDEVLLNFVNKYGPRDWSSIRSMGLLPRTGKSCRLRWVNKLRPNLKMSKFSTEEERVVIDLQARFGNKWASIASYLPGRTDNDVKNFWSSRQKRLARILQSPPKHGNSQRNKGKSMVAPEIATFKVLDQFVSFLKLGHGHNRV
>VcMYB067	>VcMYB067	maker-VaccDscaff46-augustus-gene-84.23
ATGGGGAGGGCTCCCTGCTGTGACAAGGAAAATGTGAAGAGAGGGCCATGGTCAGATGAAGAAGATTCAAAGCTTAAGAATTTCATCGAGAAATATGGCACTGGTGGAAATTGGATCTCTCTCCCTCAAAAAGCTGGTCTGAAGAGATGTGGAAAGAGCTGCAGATTGAGATGGCTAAACTACCTGAGGCCCAACATAAAACATGGTGGATTTTCTGATGAAGAAGATTGGGTAATCTGCACCCTGTTTGCTACCATTGGAAGCAGATGGTCAATTATAGCTGCCAATTTACCAGGCAGAACAGACAACGACATCAAAAACTACTGGAACACAAAGCTCAAGAAAAAGCTCATGGGGATGGAAATCCAATCAAACCAAACAGAAGCCCAGCCTATTCAA…	MGRAPCCDKENVKRGPWSDEEDSKLKNFIEKYGTGGNWISLPQKAGLKRCGKSCRLRWLNYLRPNIKHGGFSDEEDWVICTLFATIGSRWSIIAANLPGRTDNDIKNYWNTKLKKKLMGMEIQSNQTEAQPIQIPHPQFQSLPTSLSPLYTDFNSNYNPNPFPNAGSLLQTQESLFSFSASSDGSCGQISYGKDMKQEEMGFQSFVPNGFEENHKFMIDFGNNIGGDEVLSSWNDDQKPNGYFENSCFPEKYDLNSYRRNNLFLLNDENRTQQRTLRPNLGWQVYNYCHS
>VcMYB068	>VcMYB068	maker-VaccDscaff45-snap-gene-14.41
ATGAGGATAATGATAAAGGGAGGGGTGTGGAAGAACACCGAGGACGAGATATTGAAGGCGGCTGTTATGAAGTACGGGAAGAACCAATGGGCTCGGATCTCTTCGCTTCTCGTTCGCAAATCGGCCAAACAGTGCAAGGCTCGCTGGTATGAGTGGCTCGATCCATCCATCAAAAAAACTGAATGGACGAGAGAAGAAGATGAGAAACTACTTCATCTTGCTAAGCTCATGCCCACCCAATGGAGAACAATTGCGCCAATTGTGGGTCGTACGCCATCCCAATGTCTTGAGCGATATGAGAAACTCCTTGACGCAGCCTGTGCTAAGGATGAGAACTACGAAGCGGGTGACGACCCTCGGAAATTGCGACCTGGAGAGATTGATCCGAACCCAGAATCA…	MRIMIKGGVWKNTEDEILKAAVMKYGKNQWARISSLLVRKSAKQCKARWYEWLDPSIKKTEWTREEDEKLLHLAKLMPTQWRTIAPIVGRTPSQCLERYEKLLDAACAKDENYEAGDDPRKLRPGEIDPNPESKPARPDPVDMDEDEKEMLSEARARLANTRGKKAKRKAREKQLEEARRLASLQKRRELKAAGIQTRQRKRKRKGIDYNAEIPFEKKPPPGFFDVADEDREVEQPKFPTTIEELEGEKRMDKEARLRKQDIARNKIAQRQDAPSAILQANKLNDPETVRKRSKLMLPAPQISDHELEEIAKMGYASDLLVGSEEFTEGSGATRALLANYSQTPRQGMTPLRTPQRTPAGKGDAIMMEAENLARLRESQTPLLGGDNPDLHPSDFSGVT…
>VcMYB069	>VcMYB069	maker-VaccDscaff44-snap-gene-255.16
ATGAAAACTGTCGCTAAAGACCTATGGACCCGTCAAGAAGATATCATCTTGACCTCCTACGTCCAAGAACTTGTCCCTGAAGATTGGGATTCAGTCCCCAGAAATACCGGGTTGTTAAGGAGCAGCGAAAGTTGTAAGCATCGATGGATGAAATACCTCAGACCGGGAGTCAACCGCGAAAACTTCACCCCTCGTGAAGAAGAGATAATCAGTAGCATGCAAGCTCAGATTGGTAACAAATGGGCATCCATAGCTTTGTTCCTCCCACAGAGAACAAACGTCGATATAAAGTACCACTGGAATTATCACTTGAAAAAGATCAAGACGTTCCAATCGGGTTTGGATCCGAAAATGGCAACATCATCAGATTCATCTACCGATCAGTTTGTGTCGAACAGC…	MKTVAKDLWTRQEDIILTSYVQELVPEDWDSVPRNTGLLRSSESCKHRWMKYLRPGVNRENFTPREEEIISSMQAQIGNKWASIALFLPQRTNVDIKYHWNYHLKKIKTFQSGLDPKMATSSDSSTDQFVSNSFSGPKSSTTFDITTTSTTDHHHASSTILNLNQSCSTPTSYALSAENISRLLEGWMRSSPKTEKFHQNNNSTLEKFSTSGTSKGNTAHHFGSNEELESILSFHNMSNIAWDKSSCDSDHQQQKENFVHERKERSENEPPLSFIENWLLEDNGGQVEELMELPRIF
>VcMYB070	>VcMYB070	maker-VaccDscaff44-augustus-gene-180.36
ATGATAGAGGTTAAGAAGGAGGAAGAGTGCATTGTGGATATAAAAATGGAGGTCAAAACGGAGGTCAGATTCGCTGGATGCTCTTCAGTTTCTGATAGCAGTTGTGATACGAATACTCTGATATCTCCATTTGCTCAAGGTCGTAGGAGGATAACAGGTGCTGCTAAACGTTCATCACAGGCAGGTTGGACAGCGGAAGAGGTCAGTAGCACGAGGTTCTATTATAGTTGTACTTTGGTTACAAGCATAGTGATCTTTGTGAACCTTGGAAGCTGGTGGCACAATCATTTAGATCCAGCAATAAAGAAAGAGGCATGGACCCAAGAGGAGGAGGCTGTACTTACTTACTACCACCAAATATACGGTAACAAGTGGGCAGAACTTGCAAGGTTTCTACCA…	MIEVKKEEECIVDIKMEVKTEVRFAGCSSVSDSSCDTNTLISPFAQGRRRITGAAKRSSQAGWTAEEVSSTRFYYSCTLVTSIVIFVNLGSWWHNHLDPAIKKEAWTQEEEAVLTYYHQIYGNKWAELARFLPGRPYKVYIMSLGKWDEVLVWRPRVPLRHNLRF
>VcMYB071	>VcMYB071	maker-VaccDscaff43-snap-gene-6.43
ATGGGTAGAGCACCGTGCTGTGAGAAAGTGGGGTTGAGAAGGGGGAGATGGACAGAAGAAGAAGATGCCATCTTGTCTAAATACATTCAGGCTCACGGGGAAGGCTCATGGAGGTCATTACCCAAAAATGCTGGTTTACTTAGGTGTGGAAAGAGCTGCAGACTGAGGTGGATTAATTACTTGAAATCTGAGTTGAAAAGGGGCAATATAACTCTAGATGAAGAGGAAATCATCATTAAGATGCATGCCACTTTGGGAAACAGGTGGTCGTTGATAGCGAGTCACTTGCCTGGAAGAACGGACAACGAGATAAAAAACTATTGGAACTCTCATTTGAGTAGAAAAGTCCAAATTAGGACGCCTTCAGGCAACAAAGAATTACCACTGCCATTGGTAATG…	MGRAPCCEKVGLRRGRWTEEEDAILSKYIQAHGEGSWRSLPKNAGLLRCGKSCRLRWINYLKSELKRGNITLDEEEIIIKMHATLGNRWSLIASHLPGRTDNEIKNYWNSHLSRKVQIRTPSGNKELPLPLVMDSAKVDNAALPKRKGGGRTSRAAMQKNKTRLIPSKIVVPKVLENNPQDPRNGSYGQVVMPSTPTLEKEAPSKAVSSWQEDSLSEIMLDPCGINDHGTSSVNINSSKGGNVVHDLSSPYPEVGMLLGSGGDQLLLQNHEVKATCDGGGGLDEGGMFWLDDIIMREEVVVDPIGGDVILGEKEEREQNRGGASTSNEEREERSVNFMAVNGEQYSSISMNSSYIGGGIR
>VcMYB072	>VcMYB072	maker-VaccDscaff43-augustus-gene-133.16
ATGGGGAGGGCTCCCTGCTGTGACAAGGAAAATGTGAAGAGAGGGCCATGGTCAGATGAAGAAGATTCAAAGCTTAAGAATTTCATCGAGAAATATGGCACTGGTGGAAATTGGATCTCTCTCCCTCAAAAAGCTGGTCTGAAGAGATGTGGAAAGAGCTGCAGATTGAGATGGCTAAACTACCTAAGGCCCAACATAAAACATGGTGGATTTTCTGATGAAGAAGATTGGGTAATCTGCACGTTGTTTGCTACCATTGGAAGCAGATGGTCAATTATAGCTGCCAATTTACCAGGCAGAACAGACAACGACATCAAAAACTACTGGAACACCAAGCTCAAGAAAAAGCTCATGGGGATGGAAATTCAATCAAACCAAACAGAAACCCAGCCTATTCAA…	MGRAPCCDKENVKRGPWSDEEDSKLKNFIEKYGTGGNWISLPQKAGLKRCGKSCRLRWLNYLRPNIKHGGFSDEEDWVICTLFATIGSRWSIIAANLPGRTDNDIKNYWNTKLKKKLMGMEIQSNQTETQPIQIPHPQFQSLPTSLSPLYTDFNSNYNPNPFPNACSLLETQESLFSFSSSDGSCGQISYGKDMNQEEMGFQSFVPNGFEENHKFMIDFGNNIGGDEVLISWNDDQKPNGYFENSFFPEEYDLNSYRRNNLFLLNDENRTQQRTLRPNLGWQVYNYCHS
>VcMYB073	>VcMYB073	maker-VaccDscaff43-augustus-gene-115.32
ATGGTGAACGAGGAAATCCGAAAGGGGCCATGGACTGAACAGGAAGATGTTCAGCTGGTTTTCTACGTGAAGTTGTTTGGGGATCGCCGATGGGACTTCATAGCGAAAGTTTCAGGTTTGAAAAGAACTGGAAAGAGCTGCCGTTTGCGTTGGGTTAATTACCTCCACCCTGGCCTTAAACATGGCAAGATGACTCCCCACGAAGAGCGGCTCGTGATCGAACTTCAAGCCAAATGGGGAAACAGGTGGTCAAGAATTGCGCGGAAGTTACCCGGGCGAACTGACAACGAGATCAAGAATTACTGGAGGACCCATATGAGGAAGCAGGCTCAAGACAGGAAAAGAACAGTGTCTCCTTCTCCATCAACTTCAAATTCATCTTCTTTCGAGTCCAACAAT…	MVNEEIRKGPWTEQEDVQLVFYVKLFGDRRWDFIAKVSGLKRTGKSCRLRWVNYLHPGLKHGKMTPHEERLVIELQAKWGNRWSRIARKLPGRTDNEIKNYWRTHMRKQAQDRKRTVSPSPSTSNSSSFESNNPPVDSMPFMETQERSFYDTGGLEMLAPRGKNTKQEDQKEMEKGYSLDDIWKEISICEEGCNLSSQAMTSPIWNHFPDMLSMMEQEESTIFVPNMTDQFFAGYEQFKSSTLTAGL
>VcMYB074	>VcMYB074	maker-VaccDscaff42-augustus-gene-38.17
ATGGGGAGACAACCTTGCTGTGATAAAATAGGATTGAAGAAAGGGCCATGGACAGCTGAAGAAGACAAGAAGCTCATAAACTTCATCCTCAACAATGGCCAATGCTGCTGGAGAGCTCTCCCTAAACTTGCAGGATTGCTAAGGTGTGGGAAGAGTTGCAGGTTGAGATGGACAAACTATCTTAGGCCTGATGTGAAAAGGGGTCTCTTATCAGATCATGAAGAGAAGATGGTTATTGATCTCCATGCTCAACTTGGCAACAGATGGTCCAAGATTGCTTCACATCTCCCGGGAAGAACCGATAACGAGATCAAGAACCACTGGAACACCCACATCAAGAAAAAGTTAAAAAAGATGGGAATTGATCCTCTTACTCACAAACCACTCCCCAGTACCCCA…	MGRQPCCDKIGLKKGPWTAEEDKKLINFILNNGQCCWRALPKLAGLLRCGKSCRLRWTNYLRPDVKRGLLSDHEEKMVIDLHAQLGNRWSKIASHLPGRTDNEIKNHWNTHIKKKLKKMGIDPLTHKPLPSTPTENQPQQDQQKLATETLVYQPLITNDAKKENKSMEKGSIECPMELVTNGFCTDEVPLIEPHEINLVPNSCVPSSSSSSTTVTTSSSSSISSVSINGGNSNNLLQDLEILQNFDWQFDLGFWDDDDGFSSNLDLLINGDSDGNVIATDTPLSMVGFDQDSWKVLELL
>VcMYB075	>VcMYB075	maker-VaccDscaff42-augustus-gene-265.19
ATGGGAAGATCACCTTGTTGTGACAAAACCAAAGTTAAGAGAGGGCCATGGTCTCCTCAAGAAGACTCCACCCTCAAGAACTATATTCACAAATTTGGCACTGGTGGCAACTGGATTGCTTTGCCTCACAAAGCTGGACTCGAGCGTTGCGGCAAAAGTTGTCGCCTGAGGTGGCTCAACTATCTCAGGCCAGATATCAAGCATGGAGGTTTCACTGAAGAGGAAGATAACATCATCTTGACTCTATACAATACTATAGGAACAAGGCAAACAAATTGGGACCGAGGAAGTACTAGATTGAGCATATGGTGGTCTGTCATAGCTTCTCATCTTCCAGGGAGAACAGACAACGATGTGAAAAATTACTGGAACACCAAATTGAAGAAGAAGTTCCTGGCA…	MGRSPCCDKTKVKRGPWSPQEDSTLKNYIHKFGTGGNWIALPHKAGLERCGKSCRLRWLNYLRPDIKHGGFTEEEDNIILTLYNTIGTRQTNWDRGSTRLSIWWSVIASHLPGRTDNDVKNYWNTKLKKKFLALNTNHAIKFSSTAPAPPNFAPKLENYYSHASNNNHYQQNPGLQRELPVSNPVQVSCLPRLMEIPEQVGPSEASSISGFGNKYGFWSENGGGGGGGDGGFWSENGGGEDDGFLMDLMESGFSHSNPLNGFDFQEKTSGVCPNLANPL
>VcMYB076	>VcMYB076	maker-VaccDscaff42-augustus-gene-218.38
ATGGGAAGAAGACCATGCTGTGCAAAGGAAGGACTGAACAGAGGGACGTGGACAGTTAGAGAGGACAAGATCCTCACTGATTACATTAATACCCATGGAGAAGGCAAGTGGAGAGACCTGCCTCTTAAAGCTGGGTTGAAGAGATGCGGAAAGAGTTGCAGACTCCGATGGCTGAATTATCTTCGGCCCGATATTAAGAGAGGGAATATTTCTCCAGAAGAAGATGAGCTGATTGTCAGATTGCATAAGCTGCTCGGTAACAGGTTCGCAATCTCTCTCGCATATATATTACCATACCATTTCAGATAA	MGRRPCCAKEGLNRGTWTVREDKILTDYINTHGEGKWRDLPLKAGLKRCGKSCRLRWLNYLRPDIKRGNISPEEDELIVRLHKLLGNRFAISLAYILPYHFR
>VcMYB077	>VcMYB077	maker-VaccDscaff42-augustus-gene-127.23
ATGTCTAGTTCGAGCAAGACTCTGAGCAGTTCCAGTGATGAAGATTCTCATGAGCTCAGAAGGGGGCCATGGACACTTGAAGAAGACACTCTTCTCACCAACTATATTTCCGGTCATGGTGAAAGACATTGGAATCTGCTAGCGAAAAGTTCAGGTTTAAGAAGAACGGGGAAGAGTTGTAGGTTGAGATGGCTGAATTATCTTAAACCGGACGTTAAGCGAGGAAATCTTACCCCACATGAACAGCTCTTGATTCTCGAACTCCATTCCAAGTGGGGCAACAGGTGGTCAAAGATTGCACAGCATTTACCGGGCAGGACAGACAATGAAATCAAGAACTATTGGAGAACTCGGGTGCAGAAACAGGCCCGACATCTGAAGATCGATTCAAATAGCACT…	MSSSSKTLSSSSDEDSHELRRGPWTLEEDTLLTNYISGHGERHWNLLAKSSGLRRTGKSCRLRWLNYLKPDVKRGNLTPHEQLLILELHSKWGNRWSKIAQHLPGRTDNEIKNYWRTRVQKQARHLKIDSNSTAFQEMIRCIWMPRLLQKMQVSSPSSSILSQNSTVNHSPIIKQLSSSLPQVSLNGHVLKSRDTSQSISSTGSIMNFSHNPQMFAEYPSSPFVDMDNNYVNTFLKGCYNGDNHFSNGMENFNLASMVPPEEFEGSLRGCHVDEYQLDYCE
>VcMYB078	>VcMYB078	maker-VaccDscaff41-snap-gene-257.33
ATGGAGTGGAGTTTTGAAGAGAACAAGTTGTTTGAGAATGCGATTGCTGAGTTCGACCAAAATTCCTCGGACATATTTCGAAAAATCGCTTCCCGGGTTCCTGGAAAAACCATTGATCAGATCATAGAACATTGCAAAGCATTGGTTGATGATGTTGATATGATTGAACAGGGGCTCGTTCCGTTACCGGATTACAAAGATGCTATCAACAATGATGTGATTAAGTGGCGAAACAACTCCGGTCATCGGTCGAGGAGGAAAGCGATTCCTTGGACTAAGGAAGAACATGAGTTTGTTTCCTCAACCTTTACATGTGTTTGCTTTTATTATGCTTCTCTTTATCTTTCTCCTCTGAAAGTCACAACACGTTTAATCGTAATCTATTCTTTGAACTTTCTT…	MEWSFEENKLFENAIAEFDQNSSDIFRKIASRVPGKTIDQIIEHCKALVDDVDMIEQGLVPLPDYKDAINNDVIKWRNNSGHRSRRKAIPWTKEEHEFVSSTFTCVCFYYASLYLSPLKVTTRLIVIYSLNFLSGLAIYGKGDWRSISRNSVRTRTPTQVASHAQKHFIRIERDSIAHQNVNSTPRSTTS
>VcMYB079	>VcMYB079	maker-VaccDscaff40-augustus-gene-83.21
ATGGGGAAGTCACCTGGTACTAGTGGTGGTGAGAATGACCTGAAGAAAGGACCATGGACACCGGAGGAAGATGAGAAGCTTATTCAATGCATCAACAAGCATGGGCATGGAAGTTGGAGAGCTCTCCCCAAGCTTGCAGGTCTTAAAAGATGTGGCAAGAGCTGTAGGTTAAGATGGACAAATTATCTAAGGCCAGATATCAAGAGGGGAAAGTTTTCTCAAGAAGAAGAAGAAACAATTCTTCATCTCCATTCCATCCTTGGAAACAAGTGGTCAGCTATAGCTACTCACTTACCGGGCCGGACCGACAATGAAATCAAGAATTTCTGGAATACCCATTTGAAGAAGAAACTAATTCATATGGGTTTTGATCCGGTGACCCATCAGCCCAGAACTGAT…	MGKSPGTSGGENDLKKGPWTPEEDEKLIQCINKHGHGSWRALPKLAGLKRCGKSCRLRWTNYLRPDIKRGKFSQEEEETILHLHSILGNKWSAIATHLPGRTDNEIKNFWNTHLKKKLIHMGFDPVTHQPRTDLFSTVPNLIALASIRDLIEQPLLEEQALKLQYLQYLQYLLQPSSAASPEIDSFNLWNSIPSLEEPQVFDNSPPMLQNQTLFPIGSPIMSDISQPLQNPIISSVHMEGPPQVPFDFQTTLNGDLMGQGFNTTDNPPNSLWILPSPCSSSGHLPLLSENSVCNPGYGSSSSSPHAGETSFCCPELLFEEPFMHEISL
>VcMYB080	>VcMYB080	maker-VaccDscaff40-augustus-gene-49.31
ATGGGGAGAGCTCCTTGTTGTGACAAAGCTAACGTGAAGAAAGGGCCGTGGTCACCGGAAGAAGACTCCAAGCTCAAGTCATACATCGAGCAAAACGGCACCGGTGGAAACTGGATTGCTTTGCCTCAAAAGATTGGTCTGAGGAGATGTGGGAAGAGCTGCCGGCTTAGATGGTTGAACTATCTCCGTCCAAATATCAAGCATGGAGAATTCTCGGAGGAAGAAGATAACATAATTTGCAGCCTATATATAAGTATTGGAAGCAGGTGGTCTATCATTGCAGCACAATTACCGGGAAGAACAGATAATGACATAAAGAACTACTGGAACACAAGGCTAAAGAAGAAGCTCCTAGGAAAGCAGCGCAAAGCACATCAACCACGGAAGGCAATTGGCCTA…	MGRAPCCDKANVKKGPWSPEEDSKLKSYIEQNGTGGNWIALPQKIGLRRCGKSCRLRWLNYLRPNIKHGEFSEEEDNIICSLYISIGSRWSIIAAQLPGRTDNDIKNYWNTRLKKKLLGKQRKAHQPRKAIGLKQGMRKGIDHHSPPVDSNTNNQLPYWPEIPVLATPIVPCSNQELQFNDHTSIRKLLMKLGGEFSDDDTPNLQYPVNDISSTQQSYVVPSIEIVSSASNDAYQLENTTYNIDGEGMAVSSGYKPDYEEMVYENLPQRLDGLEFLFGNMVSHEAETNSGKSFEWGEMSTMSYPPIISNYEGL
>VcMYB081	>VcMYB081	maker-VaccDscaff40-augustus-gene-267.47
ATGCTTCGTCAGCCCAGCACGCATGCAGATGTACCATGCAATCGCCCTCCTCTTTTGCAACTTGGAGCACAAGAACCTGCATGTGTTCCAGATCTCTCCTTGGCTTCTTGTGGGCGTATCTCGTTGACATTAAAAGTATCGTCTGATACAGCTGCTTCTCACTTTCCCATCCATGACTTTAGAAAAATGTTTTGCCGGTCTTTCTGCTCTGATATGCCAGGTGTCCATCCTATGGAAGGGAAAATTGAAGAAAGTAAAGCTACCATCGGTTACATAATGAATTTCATTATCAGCAATAACATGGCATGCAATGGCTCCTCCTGGACCAGAGAACAGGATAAGGCATTTGAGAATGCTCTAGCAATCTATTGCGAGGATTCAATTGATCGATGGGAGAAG…	MLRQPSTHADVPCNRPPLLQLGAQEPACVPDLSLASCGRISLTLKVSSDTAASHFPIHDFRKMFCRSFCSDMPGVHPMEGKIEESKATIGYIMNFIISNNMACNGSSWTREQDKAFENALAIYCEDSIDRWEKIAAMVPGKTIAEIKQHYLILVEDISAIEAGYVPLPRYKDSASRGADFGVDRKGNQFGKKQSNSGQGGMQSRSDQDRRKGIAWTEEEHRLFLLGLDKYGKGDWRNISRNFVVSRTPTQVASHAQKYFIRLSSVNKARRRSSIHDITSVGGGESSTPKAPITGQMDGGGSSSKNENPAPLSNPVPSKYVPPTIVESSNNLVIPPAEIPEDVGSPVELLYDVGVPIPDQAFLLPP
>VcMYB082	>VcMYB082	maker-VaccDscaff22-augustus-gene-16.27
ATGGTGTCTTTGAACCCTAACCCACCAGCTCAGGATTTCTACTTCGATCCGATGCAAATGGGCTTGCCTGGTCTCCATCCTCCTCCTCCTTCAACCACTAACAATACGACGAGCACTGTCAGTGGGGCATCGAATTCGGATTCGGATTCGGTTTGGGCGTTGTCGCAGGATTCGAATATGAAGATACGGAAGCCATACACCATCACCAAGTCTAGAGAGAGCTGGACTGACCAAGAGCACGACAAGTTTCTCGAAGCCCTTCAGCTCTTTGATCGTGACTGGAAAAAGATTGAAGCATTTGTGGGGTCGAAAACAGTCATACAGATACGTAGCCATGCCCAGAAGTACTTTTTGAAGGTGCAAAAGAGTGGCAAAGGTGAACATGTACCTCCCCCCAGA…	MVSLNPNPPAQDFYFDPMQMGLPGLHPPPPSTTNNTTSTVSGASNSDSDSVWALSQDSNMKIRKPYTITKSRESWTDQEHDKFLEALQLFDRDWKKIEAFVGSKTVIQIRSHAQKYFLKVQKSGKGEHVPPPRPKRKAAHPYPQKAAKNAPVASQVTGPFQSSGAVHDSRYVLRPDSLSHPENSISFAPSAYWISNSVPSVNVSHITKDEAGVMRPTTTQNCYSSSSNESTPKMCVKRETNYQGKGKLSKPGRVMPDFAKVYSFIGSVFDPNASGHLQKLKSMDPINVETVLLLMKNLSVNLISPEFEDHRKMLSSYNDDDEKAKSGFFDNNLHVCKPENAIASI
>VcMYB083	>VcMYB083	maker-VaccDscaff3-snap-gene-383.40
ATGTGCAACCTAACGTTGGTGAAAAGACCTAGAAATTGCACGGTCGATTGGAAACAGACTTCCACCATCCTGGCGATGATTGATGATGGATTTCGAATGTTCGATGGGCCATGGACGCCTGAAGAAGATGAGAAACTCGTTGATTTTATTCGCGAACACGAAGGGCATGGAAGTTGGAGAGCTTTGCCGAAGCGGGCTGGGTTGAACAGGTGTGGAAAGAGTTGCAGATTAAGGTGGAATAACTACCTACGGCCCGATATCAAGAGAGGACAATTCTCTGAGGAAGAAGAGCAGTCCATCATCCACCTCCACTCACTTCTTGGAAACAAGTGGTCAAGAATCGCTAGTCATCTCCCCGGTCGGACCGACAACGAAATCAAGAATTTTTGGAACACCCAT…	MCNLTLVKRPRNCTVDWKQTSTILAMIDDGFRMFDGPWTPEEDEKLVDFIREHEGHGSWRALPKRAGLNRCGKSCRLRWNNYLRPDIKRGQFSEEEEQSIIHLHSLLGNKWSRIASHLPGRTDNEIKNFWNTHMRRKLIQRGIDPITHKPISDLNLLTNLSQLLSPQNFGHLMNPNWDNSLIRSQVLDASTHLAKIQLVQSIMQVINTSTPFSNLSESSLLGPQNNIAEFGGLLCNTSDPPPQTPFGFPSLGESPQLLDTFPAVTTNSMRSFEGGFEPEFVGVNCNNLNNEYYCAKAENGLLPPLVSAFGVVMSPGGSQLEDGKINSVPTFSSIHSPKANMFEDWEKFLDSEANAPWKDMMD
>VcMYB084	>VcMYB084	maker-VaccDscaff3-snap-gene-156.25
ACATCACTCTCCAATCTTTACAAACAAAGAAAGAAACAAGAAAACATATCACGTAGGTCACCATGTGGTCAGAATGTGGGGTTGACGAAAGGGCCATGGACACCTGAAGAAGACCACAAGCTTTCGGCATATATTCAACAATATGGTCATGGAACCTGGCGTGCTCTCCCTGCAAAAGCAGCTAATTTGATCATCACAGGCCTCCAAAGATGTGGGAAGAGTTGTAGATTGAAGTGGACGAATTATCTAAGACCTGATATCAAGAGAGGCAAATTCAGTTTGCAAGAGGAACAAACCATCATCCAACTCCACGCTCTTCTCGGGAACAGATGGTCAGTAATATATAGCAGCTCACTTGCCGAAGAGAACGGACAA	TSLSNLYKQRKKQENISRRSPCGQNVGLTKGPWTPEEDHKLSAYIQQYGHGTWRALPAKAANLIITGLQRCGKSCRLKWTNYLRPDIKRGKFSLQEEQTIIQLHALLGNRWSVIYSSSLAEENGQ
>VcMYB085	>VcMYB085	maker-VaccDscaff3-snap-gene-141.27
ATGGGTAGACCACCTTGTTGTGACAAAGAAGGTGTAAAAAAAGGGTCATGGACACCAGAAGAAGACATCTCACTGGTTTCATACATCCAAGAACATGGACCAGGGAATTGGAGCTCTGTTCCTACTAATACTGGATTATTGAGATGTAGCAAGAGCTGCAGGCTAAGATGGACGAATTATTTGAGGCCTGGCATCAAAAGGGGTAACTTCTCTGATTGTGAAGAGAAGATGATCATCCACCTTCAAGCTCTTCTTGGCAATAGATGGGCTGCGATAGCTTCCTACCTAGCTTCCGCAAAGAACAGACAACGATATCAAGAATTACTGGAACACTCATTTGAAGAAGAAGCTCAAGAAGCTTCAAGGGCAAGATGGCCACAACGAAGAAGAGATCTCATC…	MGRPPCCDKEGVKKGSWTPEEDISLVSYIQEHGPGNWSSVPTNTGLLRCSKSCRLRWTNYLRPGIKRGNFSDCEEKMIIHLQALLGNRWAAIASYLASAKNRQRYQELLEHSFEEEAQEASRARWPQRRRDLIFFFFKINHQEPKNSPNNKPSQTSSETNTQSSFINPVGTSSSGPSEGTMSSATPEGFDHSIFGFHSDASHSVSVDETTNFTPDQNGLFHDESKLNLDPLVPLSLLEKWLFDDGAGAGQGYLMDHMSLGENDELF
>VcMYB086	>VcMYB086	maker-VaccDscaff3-snap-gene-140.34
ATGACCTTCACCGCGGAAACCACCCAAGCAATTGGGAACCTTAGGTCCCAGTTGAGTCAACTCACAGAGGCTGTGGGACAAATCCAACAGGAGTGGGAGACATTTCCTTCTCCGCCTCAAGTGAATAGAAGAGAGGAAGTCGACCCACTTCTCATTGAGGGACGGGTTGATGATCGTATGGAGGATTTTGATTCGTGGTCTGGAAGCTCCTCCGAGTTTGGAGGGGATGAGAAGTTTACTCCTAGGGAAGAGGAAGTAGGTCAGGTTAATGATATTAAGGAGGTTGACTTGGTCTTACCACAGTCCTCTAAATTTGGAGGGGATGAGGAGCTTACTGCTAGGGAAGATAGAGAAGAGGAAGTTGACCACCTTGTCAATGAGGGTGGGGTGGATGATGGT…	MTFTAETTQAIGNLRSQLSQLTEAVGQIQQEWETFPSPPQVNRREEVDPLLIEGRVDDRMEDFDSWSGSSSEFGGDEKFTPREEEVGQVNDIKEVDLVLPQSSKFGGDEELTAREDREEEVDHLVNEGGVDDGLVEPSAFGGDDWLTAQCFTLEANVKIDPPLMYLPLLIRAAYVFLLRSYESRERGAHCPLYDGTIEQSPTTKEWDAEIDYLQSLMDEQDRTYGCEGESLIFGDQDFVEEELVETPNLAAEVLVEASKSTVVEHIDFLGIDGNDFVSLPSIANYVHNSKINLGSQPKGTKIKNPLSRLNLILFVVQSLNSTPEEPKYRNLLHQLKQGLSKGEAISRLRIWQRLKERLKEDRLHSLFLPRWSVIAAHLPKRTDNEIKNHWNTHLKKRLI…
>VcMYB087	>VcMYB087	maker-VaccDscaff3-augustus-gene-61.26
ATGGGGAGGCACTCTTGTTGTTACAAGCAGAAACTAAGGAAAGGCCTTTGGTCTCCAGAGGAAGATGAGAAGCTTGTTAAGCATATAACCAAGTATGGACATGGCTGCTGGAGCTCTGTCCCTAAATTAGCAGGTTTGCAAAGGTGTGGGAAGAGTTGCAGATTGAGGTGGATAAACTACTTGAGGCCTGATTTGAAAAGAGGCACATTCTCACAGCAAGAAGAGAATCTGATAGTTGAACTTCATGCAGTTCTTGGCAACCGGTGGTCTCAGATTGCAGCCCAATTACCGGGGCGAACCGACAATGAAATCAAGAATTTGTGGAACTCCTCCATCAAGAAGAAGCTGAGGCAGAGAGGAATTGACCCAAACACTCACAAACCACTTTCAGAAACTGGA…	MGRHSCCYKQKLRKGLWSPEEDEKLVKHITKYGHGCWSSVPKLAGLQRCGKSCRLRWINYLRPDLKRGTFSQQEENLIVELHAVLGNRWSQIAAQLPGRTDNEIKNLWNSSIKKKLRQRGIDPNTHKPLSETGNEEKVSETRKNNGGKVSGESSDLIIPERENSDRGILIPSPPPPPPPTHEFFLDRFVSSHESPTTSFSFQQLNYNRPDIGLSGNGNTSLFLPDFNSTIFPPMSATILPPSTRIKPSISIPSNNSFDVNGFRFSNNGSSSNGSSSNSIDLQSNNSFFENSFSWGQPDCVKPEKEVEIQQMEGDPDEIKWSEYLQTPFLATIQNQDLYSETKPEAQFTSTNWHQNQNQTADVYNKHFQRIAATYGQYS
>VcMYB088	>VcMYB088	maker-VaccDscaff3-augustus-gene-433.36
ATGACGCGGCGATGCTCTCATTGCAGCCACAATGGGCACAACTCACGGACCTGTCCGAATCGTGGGGTGAAGCTGTTTGGGGTCCGATTGACCGATGGATCATCGATCCGGAAGAGTGCCAGTATGGGTAACTTGACCCAATACAACACCACCGGAGGAGGAGGATCCCCTGCCCCTCTCAACCACGACTCTCCTGCCGACCACGCCGATGGCTATGCCTCCGAGGATTTCGTTCCCGGTTCGGCTTCCAGTCGTGAAAGGAAAAAAGGTGTTCCATGGACTGAAGAGGAACATCGGATGTTTTTACTTGGTTTGCAAAAGCTTGGGAAAGGTGATTGGCGTGGAATTTCACGAAATTACGTAATATCAAGAACACCAACCCAGGTGGCTAGTCATGCC…	MTRRCSHCSHNGHNSRTCPNRGVKLFGVRLTDGSSIRKSASMGNLTQYNTTGGGGSPAPLNHDSPADHADGYASEDFVPGSASSRERKKGVPWTEEEHRMFLLGLQKLGKGDWRGISRNYVISRTPTQVASHAQKYFIRQTNVSRRKRRSSLFDIAADEVSIFHSLFIFFLWEASVFL*
>VcMYB089	>VcMYB089	maker-VaccDscaff3-augustus-gene-219.30
ATGGGGCGCGCTCCGTGTTGCGACAAGGCCAAGGTTAAGAGCGGTCCGTGGACTGCAGCTGAGGATGCGAGGCTTGTTTCTTATGTTCTGAGCCATGGACATGGAAACTGGCGCGCTCTTCCGAAACAAGCCGGTTTGTTGAGATGCGGGAAGAGCTGCCGTTTAAGATGGATAAACTACCTTAGCCCAGATGTCAAGAGAGGAAACTTCTCGCCCGAGGAAGAAGAAGCCATCATCAAGCTGCATGATTTGCTTGGCAACAAATGGTCCAAAATAGCCTCTCGTCTACCGGGAAGAACAGACAACGAGATCAAGAATGTTTGGCACACACATTTGAAGAAACGCTTGAGAAAGCACGACAGCATGAGTGAACCCTCCAACAATTCTCCTCAGTTCACT…	MGRAPCCDKAKVKSGPWTAAEDARLVSYVLSHGHGNWRALPKQAGLLRCGKSCRLRWINYLSPDVKRGNFSPEEEEAIIKLHDLLGNKWSKIASRLPGRTDNEIKNVWHTHLKKRLRKHDSMSEPSNNSPQFTSSEANINQVSGHVSHPDNLSGSFPSCENEHGASSMDHETAITSDSSLFIDSKSSNWSEPEKQSPSSSSSSEGESVNDKSTTQNLSGEVGEIPFEPNLDFWDLLDDVSFTYSGVPVSPVFESLDHQVIFAEEENKREVGSWWWLAYLESELGLEATILNANQDE
>VcMYB090	>VcMYB090	maker-VaccDscaff3-augustus-gene-219.29
ATGGGACGCGCTCCGTGTTGCGACAAGGCCGCGGTGAAAAGCGGTCCGTGGACTGCAGCTGAGGATGCGAGGCTTGTTTCTTATGTTCTGAGCCATGGACATGGAAACTGGCGCACTCTTCCGAAACAAGCCGGTTTGTTGAGATGCGGGAAGAGCTGCCGTTTAAGATGGATAAACTACCTTAGCCCAGATGTTAAGAGAGGAAACTTCTTGCTCGCGGAAGAAGAAGCCATCATCAAGCTGCATGATTTGCTTGGCAACAAATGGTCCAAAATAGCCTCTCATCTACCGGGAAGAACAGACAACGAGATAAAGAATGTTTGGCACACACATTTGAAGAAACGTTTGAGAAAGCACGACAGCATGAATGAACCCTCCAACAATTCTCCTCAATTCACT…	MGRAPCCDKAAVKSGPWTAAEDARLVSYVLSHGHGNWRTLPKQAGLLRCGKSCRLRWINYLSPDVKRGNFLLAEEEAIIKLHDLLGNKWSKIASHLPGRTDNEIKNVWHTHLKKRLRKHDSMNEPSNNSPQFTSSEANINQVSGHVSLPDNLSGSFPSCENEHGDSSMDHETAITSDSSLFIDSKSSNWSEPEKQSPSSSSSSEGESVNDKSTTQNLSGEVGEIPFEPNLDFWDLLDDDSFTNSGAPVSPVFESLDHQVTFSEEENKREVGSWWWLAYLESELGLEATILNANQDE
>VcMYB091	>VcMYB091	maker-VaccDscaff3-augustus-gene-145.18
ATGGGTAGACCACCTTGTTGTGACAAAGAAGGTGTAAAAAAAGGGTCATGGACACCAGAAGAAGACATCTCACTGGTTTCATACATCCAAGAACATGGACCAGGGAATTGGAGATCTGTTCCTACTAATACTGGATTATTGAGATGTAGCAAGAGCTGCAGGCTAAGATGGACGAATTATTTGAGGCCTGGCATCAAAAGGGGTAACTTCTCTGATTGTGAAGAGAAGATGATCATCCACCTTCAAGCTCTTCTTGGCAATAGATGGGCTGCGATAGCTTCCTACCTTCCGCAAAGAACAGACAACGATATCAAGAACTACTGGAACACTCATTTGAAGAAGAAGCTCAAGAAGCTTCAAGGGCAAGATGGTCACAACGAAGAAGAGATCTCATCTTCT…	MGRPPCCDKEGVKKGSWTPEEDISLVSYIQEHGPGNWRSVPTNTGLLRCSKSCRLRWTNYLRPGIKRGNFSDCEEKMIIHLQALLGNRWAAIASYLPQRTDNDIKNYWNTHLKKKLKKLQGQDGHNEEEISSSSSSSKSITKSQWERRLQTDIHMAKKALYEALSHNKSTNLSNLKPNILAPETQPFSKTTYASSTENIARLLQNWKKNSPNNKPSQTSSETNTQSSFINPVGLSSSGPSEGTMSSTTPEGCDRSIFGFHSDASHLVSVDETTNFTPDQNGLYHDESKLNLDPLVPFSLLEKWLFDDGVGA
>VcMYB092	>VcMYB092	maker-VaccDscaff39-augustus-gene-273.22
ATGGTGGCTAGTAGCGGAAGTGGATCGAGGGATGAGGGCGGTGGTGGGTCGAGGAAGGCGGTGAAGAAAGGGCCGTGGACGACGGCGGAGGACGCGATGTTGATGGAGTACGTGAGGAAGAACGGGGAAGGGAATTGGAATGCGGTTCAGAGAAATTGTGGGCTGATGAGGTGTGGGAAGAGTTGTAGGCTGAGATGGGCGAATCATCTGAGGCCTAATTTGAAGAAGGGTTCGTTTTCTGCTGAAGAAGAGAGGCTCATTATTGAACTCCATGCCCAGCTTGGTAACAAATGGGCTCGCATGGCCTCTCAGCTTCCTGGGAGAACAGACAACGAAATAAAGAACTACTGGAACACCCGAGTGAAGAGGCACCAACGTGCCGGTTTACCCATATACCCC…	MVASSGSGSRDEGGGGSRKAVKKGPWTTAEDAMLMEYVRKNGEGNWNAVQRNCGLMRCGKSCRLRWANHLRPNLKKGSFSAEEERLIIELHAQLGNKWARMASQLPGRTDNEIKNYWNTRVKRHQRAGLPIYPDDIQQQQQYDQYSQLHQQRSYHKSKFNPSLPLLDPMTNFPTIPNPTQPPCPSSNFLSNPSHQFTFLRNTERSSRDFSLPQSSPFSPSSLFNQSLIKTEFLPPYPVHQFRHDDFEINPFAIFPPCNETELPSIQSPAVAMPPTPTTSGTTCGGDYTVIGTTGEAPDQTAANSGLLDALLEESNALVNAENLRNEVSFANSSLQPGFIEDDGGDFFNDSSSANSSVGMKKKEPILLEEMNHSEDDFSSLFNFPLTDPVPPWHNASADS…
>VcMYB093	>VcMYB093	maker-VaccDscaff39-augustus-gene-23.22
ATGGTGAGAGCTCCATGCTGTGAGAAGATGGGGCTAAAGAGAGGCCCATGGACGATTGAGGAAGACAGGATTTTAATCAACTACATCAGTGCTTATGGTCATGGCAATTGGAGGGCACTTCCCAAACAAGCTGGTTTGTTGAGGTGTGGAAAGAGTTGTAGGCTCCGGTGGACGAATTACCTGCGACCGGATATTAAGCGAGGAAATTTCAGCAGAGAAGAGGAGGAGACTATCATTGAGTTGCATGAAAAGTTGGGAAACAGATGGTCGGCCATTGCAGCGAGGTTACCAGGGCGAACGGACAACGAAATAAAAAACGTGTGGCATACTCACTTGAAAAAGAAATCGACAAAAAAAAACCAGCTGGAAATTACCAAACCACCCCCGGTACTACCACAT…	MVRAPCCEKMGLKRGPWTIEEDRILINYISAYGHGNWRALPKQAGLLRCGKSCRLRWTNYLRPDIKRGNFSREEEETIIELHEKLGNRWSAIAARLPGRTDNEIKNVWHTHLKKKSTKKNQLEITKPPPVLPHSTQNHKHDHQVITAEKEPQVPMNYPNQESPQHSSSDAATSSAATTCASNGSFHDSFGHEVDENFYGHEMDEDFWADVLSVDISGDFDQFSQLDGVENVCGYNSNMNDGMEYWFNLFSSAGEMQELPGF
>VcMYB094	>VcMYB094	maker-VaccDscaff39-augustus-gene-189.28
ATGAGGCAGCCATCAACATCGTCATCCTCATCAACAAAACTCCGAGTCGGAGGTGGAGGTGGTAAAACGACGACGACGACGACGACAACGCCGTGTTGCAGCAAAGTGGGACTGAAGAGGGGGCCGTGGACGCCGGAGGAGGACGAGGTTCTGGCGAATTACATAAACAAAGAAGGGGAAGGGCGGTGGAGGACGCTGCCCAAGAGGGCCGGTTTACTCCGCTGTGGTAAGAGTTGCCGACTCCGGTGGATGAATTACCTACGCCCTTCCGTCAAGCGCGGCAAGATCGCACCCGACGAGGAAGATCTCATTCTCCGCCTCCATCGCCTCCTCGGCAACAGGTGGTCACTGATAGCCGGAAGAATTCCGGGACGAACAGATAATGAGATAAAGAATTAC…	MRQPSTSSSSSTKLRVGGGGGKTTTTTTTTPCCSKVGLKRGPWTPEEDEVLANYINKEGEGRWRTLPKRAGLLRCGKSCRLRWMNYLRPSVKRGKIAPDEEDLILRLHRLLGNRWSLIAGRIPGRTDNEIKNYWNTHLSKKLISQGIDPRTHKPLNTTNSSLVQEDCDHDSNNKKLSSSKFTTTHNPTIFHPNPNHNDIVSVTPSVELEEPVFISGNRIPVINNNKGNGYYLAPNPNPNFQSLDISGLGLRISSSNNGVGTNEEDDEINNCTDDVFSSFLNSLINEDVFNTTTQHQLVQQQQQLNGVVPCATSDPLIISPPPNFTFGAGWDIAPIMSSGSSFNQNDHPKRLHDHVEKKFCK
>VcMYB095	>VcMYB095	maker-VaccDscaff38-snap-gene-163.31
ATGGGAAGGGCTCCCTGTTGTTCAAAGGTCGGGTTGCATAGAGGTCCATGGACTGCTAAAGAGGACTCATTGCTTTCAAAGTACATTCAACTTCATGGCGAAGGCAACTGGAGATCTTTGCCTAAAAAAGCAGGGTTATTTAGATGTGGAAAAAGCTGCAGGCTGAGATGGATGAATTATCTGAGACCAGATATTAAGAGGGGAAACATCACCCCTGATGAGGATGACCTCATTATAAGAATGCATGCCCTTCTCGGTAATCGATGGTCTCTAATTGCGGGAAGATTACCAGGTCGAACCGATAACGAGATAAAGAACTATTGGAACACTCATCTTAGCAAAAGACTCCGAGACCAAGGAACCGACCCGAGTACCCACAAAAAATTATCGGAATATCCT…	MGRAPCCSKVGLHRGPWTAKEDSLLSKYIQLHGEGNWRSLPKKAGLFRCGKSCRLRWMNYLRPDIKRGNITPDEDDLIIRMHALLGNRWSLIAGRLPGRTDNEIKNYWNTHLSKRLRDQGTDPSTHKKLSEYPNDQPPKKRRNNNRKKNKSNLEARKQKVHNPKPKRITSLSSLSMSRNSSFDCPPKEGLDVQLSKFDGNGDRDAVGFLVGNDQDPDMVNGSDIKRQSGLPIVSDHNNTEKLYEEYLQLLIRTEDLDLLQLDSFAESLLI
>VcMYB096	>VcMYB096	maker-VaccDscaff38-augustus-gene-244.13
ATGGTGAGGAGTCCTTGCTGTGATAAAACTGGACTGAAGAAGGGTACTTGGACTCCAGAAGAAGATAAGAAGCTAACTGATTATATTAACAGATATGGTTCTTGGAACTGGCGCCAACTTCCCAAGTTTGCAGGACTATCAAGGTGTGGGAAGAGTTGCAGACTCCGGTGGATGAATTATCTACGGCCAAACCTAAAGAGGGGGAATTTTAGCGCAGAAGAAGAGCAATTAATCATCAAGTTGCATGAATCACTTGGGAATAGATGGTCTGCTATTGCTGCCAAATTACCTGGAAGAACCGATAATGAGATTAAAAACCACTGGCACACCTACCTCAAGAAAGTGTCACGACCAATTCCGGTCTCAGAGGGCGAAAAACCGAGCTCTACTAGTCGTTCC…	MVRSPCCDKTGLKKGTWTPEEDKKLTDYINRYGSWNWRQLPKFAGLSRCGKSCRLRWMNYLRPNLKRGNFSAEEEQLIIKLHESLGNRWSAIAAKLPGRTDNEIKNHWHTYLKKVSRPIPVSEGEKPSSTSRSKRKFVGEKRSNQPDDSFHNPATDHQILESSQFPPHELSTMDTAAENSTSFEESEVPPYEMVFETNENFWTEPFLADNYGATYVLSPLLDPGFFSSDSPFMDDELLRSYGAFDEYVTMF
>VcMYB097	>VcMYB097	maker-VaccDscaff38-augustus-gene-184.29
ATGGGAAGATCACCTTGCTGTGAGAAAGCTCACACAAACAAAGGCGCGTGGACAAAGGAAGAGGACACGCGCCTCATCAACTACATCAGGGTTCACGGCGAGGGCAACTGGCGCTCCCTCCCCATATCCGCCGGATTGCTGCGATGTGGAAAGAGTTGCAGACTTCGGTGGATAAATTATCTGAGGCCTGATCTGAAGAGAGGGAATTTCACTGAAGAAGAAGACGAACTCATTATTAAGCTTCACAGCTTACTCGGTAACAAGTGGTCATTGATTGCCGGAAGATTACCCGGTAGAACCGACAACGAGATCAAGAACTACTGGAACACTCACATCAAGCGAAAACTCGTCACCCGAGGCCTCGACCCACAAACTCACCGCCCCTTCAAGTCCACCACC…	MGRSPCCEKAHTNKGAWTKEEDTRLINYIRVHGEGNWRSLPISAGLLRCGKSCRLRWINYLRPDLKRGNFTEEEDELIIKLHSLLGNKWSLIAGRLPGRTDNEIKNYWNTHIKRKLVTRGLDPQTHRPFKSTTTTNSVTNSQFDFTNTSQSPSPLRRLGPNHWPSLLSRLADSIRWVLRL
>VcMYB098	>VcMYB098	maker-VaccDscaff37-augustus-gene-96.16
ATGGGAAGATCACCTTGCTGTGAGAAAGCTCACACAAACAAAGGCGCGTGGACCAAGGAAGAGGACACGCGCCTCATCAACTACATCAGGGTTCACGGCGAGGGCAACTGGCGCTCCCTCCCCAAATCCGCCGGATTGCTGCGATGTGGAAAGAGTTGCAGACTGCGGTGGATAAATTATCTGAGGCCTGATCTGAAGAGAGGGAATTTCACTGAGGAAGAAGACGAACTCATTATTAAGCTTCACAGCTTACTCGGTAACAAGTGGTCATTGATTGCCGGAAGATTACCCGGTAGAACCGACAACGAGATCAAGAACTACTGGAACACTCACATCAAGCGAAAACTCGTCACCCGAGGCCTCGACCCACAAACTCACCGTCCCTTCAAGTCCACCACC…	MGRSPCCEKAHTNKGAWTKEEDTRLINYIRVHGEGNWRSLPKSAGLLRCGKSCRLRWINYLRPDLKRGNFTEEEDELIIKLHSLLGNKWSLIAGRLPGRTDNEIKNYWNTHIKRKLVTRGLDPQTHRPFKSTTTTTSVTNSQFDFTNTSQSPSPPSDIVLTGQSTAKHQLRTAADSIECSSGTTEETRPQPLAESPQSIGRFDPMGSAAPDRSTGKFEPIDLELSIGLVPFQSRLPSFSANSAESKVVCLCWQLGFRGGQLCSNCESSNTRRFYS
>VcMYB099	>VcMYB099	maker-VaccDscaff37-augustus-gene-38.17
ATGGGAAGAACGCCGTGTTGCGAGAAAAATGGTCTGAAAAAAGGTCCATGGACCCAAGAAGAAGATCACAAGCTCATCCAACATATTCAAGCCCATGGGCCTGGAAACTGGAGAAATCTTCCAAAGAATGCCGGGCTTCAAAGATGTGGAAAAAGTTGCCGGCTTCGATGGACAAACTACTTGAGGCCTGATATAAAGAGAGGAAGATTCTCTTTTGAAGAAGAAGAGTCCATAATCCAATTACACAGTATTTTGGGGAACAAGTGGTCGGCTATTGCTGCTCGCTTGCCGGGAAGAACTGACAACGAAATCAAGAACTATTGGAATACTCACATAAGAAAAAGGCTCTTGAGGAATGGAATCGATCCAGTGACTCATAGTCCTCGCCTTGATATTCTT…	MGRTPCCEKNGLKKGPWTQEEDHKLIQHIQAHGPGNWRNLPKNAGLQRCGKSCRLRWTNYLRPDIKRGRFSFEEEESIIQLHSILGNKWSAIAARLPGRTDNEIKNYWNTHIRKRLLRNGIDPVTHSPRLDILDLSSILHSTQLNLSNLLGLQTLVNPELLRIVSTLLSSQQENPEMLLQKLHENQVFNSELQNQTPMFQSANLPSSSMLNQTQLMQGMDMGQVSINSMDLNCENLLKNGMPSSWNIGSFGDLPNYGSNMATDPSENSTFQLLNNTTTGHNGTFDSVISPPMSSSTPLNSSSTFINSNSNTEDERESYSSNMFKFEIPESLDFDDFM
>VcMYB100	>VcMYB100	maker-VaccDscaff37-augustus-gene-230.19
ATGGGAAGGTCTCCTTGTTGTGATGAAAGTGGACTCAAGAAAGGCCCCTGGACTCCTGAAGAAGATCAGAAACTTGTCAAGTACATCCAGAAAAATGGCCATGGCAGCTGGAGAGCCCTCCCCAAACTTGCAGGTCTTAATAGATGCGGAAAGAGTTGCAGATTGAGGTGGACGAATTACTTAAGGCCTGATATAAAAAGAGGGAAGTTTTCACAAGAAGAAGAGCAGACAATTCTCAATCTGCATTCCATCCTTGGCAACAAGTGGTCTGCAATTGCCACCCACCTCCCGGGAAGAACAGACAATGAAATCAAGAACTTCTGGAACACCCACCTGAAGAAGAAGCTGATTCAGATGGGTTTCGATCCGATGACTCACCGCCCGAGAACCGACATCTTC…	MGRSPCCDESGLKKGPWTPEEDQKLVKYIQKNGHGSWRALPKLAGLNRCGKSCRLRWTNYLRPDIKRGKFSQEEEQTILNLHSILGNKWSAIATHLPGRTDNEIKNFWNTHLKKKLIQMGFDPMTHRPRTDIFSSLPHLIALANLKELIENHTWEEQAMRLQTEAAQMAKLQYLQNLLQPQPPNSMAPNNFTNNNNMDQITYENLLNSLSSMRDGQGMMSSNQFGNIDLESIPFANMPDLQVPCQYQTPMMNKDMFGENSSPTSIWNIPSTSSPSPPPPPPQLAAPALPFTETSINNNMGDACSTSSYEGGPSSFWPEVLLDDHPLFHEIA
>VcMYB101	>VcMYB101	maker-VaccDscaff36-augustus-gene-11.20
ATGGGAATTCATACATGCTGCAACAAACAAAAGGTGAAGAGGGGGTTATGGTCACCAGAGGAAGATGAAAAACTTGTTAAATACGTATCTACCTACGGCCATGGTTGTTGGAGTTCTGTCCCTAGGCTTGCAGATCTTCAGAGATGTGGGAAGAGTTGTAGATTGAGATGGATTAACTACTTGAGGCCTGATTTAAAACGCGGAAGCTTTTCGCCTTCAGAAGTTGATCTGATAATTCAACTCCATAACGTTCTGGGCAACAGATGGGCCCAAATAGCGAAGCATTTGCCTGGAAGAACCGACAACGAAGTAAAGAACTTTTGGAATTCAAGCATAAAGAAGAAGCTCAATCTACATCGTCGCACGCCCCCTCTAGAACTAGCCAGCTTTCCGAATTCG…	MGIHTCCNKQKVKRGLWSPEEDEKLVKYVSTYGHGCWSSVPRLADLQRCGKSCRLRWINYLRPDLKRGSFSPSEVDLIIQLHNVLGNRWAQIAKHLPGRTDNEVKNFWNSSIKKKLNLHRRTPPLELASFPNSPCPSVLFDGFFPINANPNLMPFPQQDDQVYNNIPPTSMSVLQPFDQINFDPNSVPLPHDQFPLPLDPPTYEWSSMNSDQRDFPTEENHCMLNNTEIS
>VcMYB102	>VcMYB102	maker-VaccDscaff11-augustus-gene-183.34
ATGGGAAGAGCACCTTGTTGTGAAAAAAATGGACTGAAGAAGGGGCCATGGACTCCTGAAGAAGACCAGAAGCTTATTGACTATATTCACCAGCATGGCTATGGAAACTGGAGAACCCTTCCCAAAAATGCCGGACTTCAAAGATGCGGAAAGAGTTGTCGGCTTCGCTGGACTAACTACCTGAGGCCCGATATCAAAAGAGGTCGATTCTCTTTCGAAGAGGAAGAAGCTATCATCCAACTACATAGCATTTTGGGAAACAAGTGGTCTGCCATTGCTGCTCGGTTGCCTGGAAGGACGGATAACGAGATTAAAAATTACTGGAATACCCACATAAGGAAAAGGCTTCTCCGAATGGGAATTGATCCAGTAACTCACAGTCCTCGCCTCGATCTCCTC…	MGRAPCCEKNGLKKGPWTPEEDQKLIDYIHQHGYGNWRTLPKNAGLQRCGKSCRLRWTNYLRPDIKRGRFSFEEEEAIIQLHSILGNKWSAIAARLPGRTDNEIKNYWNTHIRKRLLRMGIDPVTHSPRLDLLDLSSILSSSLYNPSQMNLSRLLGVQPLVNPEILRLASSLLSSQRENPNFHMQNVQDNHVSNDVQSQLPPLVQPNNQFDQAPIGEIPNCTMLSTPCVPAQLMEPNVEQFSSDFTNFSSQNFQINEWQSNGMPSNLTEDYGQIPNYGYFESDQSIMDPLPSENSNFQSHNSNNFSFASVLSNLSTPSSSPAPLNSSSTYINSSSVTTEDERESYCSSEMLKFEMPEMFGVSEFM
>VcMYB103	>VcMYB103	maker-VaccDscaff35-augustus-gene-313.33
ATGGGAATTCATACATGCTGCAACAAACAGAAGGTGAAGAGGGGGCTATGGTCACCTGAGGAAGATGAAAAACTTGTTAAACACATATCTACCTACGGCCATGGTTGTTGGAGTTCTGTCCCTAGGCTTGCAGATCTTCAGAGATGTGGGAAGAGTTGCAGATTGAGATGGATAAACTACTTGAGGCCTGATTTAAAACGCGGAAGCTTTTCGCCTTCAGAAGCTGCTCTGATCATTCAACTCCATAGCATTCTGGGCAACAGATGGGCTCAAATAGCAAAGCATTTGCCTGGAAGAACTGACAACAAAGTGAAGAACTTTTGGAATTCAAGCATAAAGAAGAAACTCAATCTACATCGTCACACGCTCCCTCTAGAACTAGCCACCTTTCCGAATTCG…	MGIHTCCNKQKVKRGLWSPEEDEKLVKHISTYGHGCWSSVPRLADLQRCGKSCRLRWINYLRPDLKRGSFSPSEAALIIQLHSILGNRWAQIAKHLPGRTDNKVKNFWNSSIKKKLNLHRHTLPLELATFPNSPYPGVPFNGFLPINANPNLMPFPQHDDQVYNNIPPPSMSVLQPFDQINFDPNLVPLPHDQFPLPLDPPTYEWSSMNSDQHDFPTEENHCMLNNTEISWNTEGKTVISNEIIDCNSTMLYPSSVSHEVDLITTSFSCFPSGSNPLNPHIPSNQMEYSGAIMSSSLLPLLPDTQLVMNPNFPTSWNP
>VcMYB104	>VcMYB104	maker-VaccDscaff34-snap-gene-120.38
ATGGTGAGACCTCCTTGTTATGAGAGATTGAATGCTAACATGGCGAATTCGACCAAAGAGGAGGATTTGAAGAAAACAGGGCTGAGGAGAGGTGGGAAGAGTTGTCGGCTCAAATGGTCGAACTGTTCGAGGCATGACAACAACTTCACACCCGAAGAAGAGGATCTCATCGTTAGGCTTCATGCAGCTATTGGTAGCAGGTGGTCGATAATCGCCCAACAACTACCGGGGAGAACAGACAACGATGTGAAAAACTGCTGGAATACTCATCTGAGAAAGAAGCTGTCTGAAAAGGGAATTGATCATGTTACGCACAGGCCCTTCTCCAAAGTCCTTTCTGATTATGCAAACATTAGTAGCCTCCCGGAGACTGGCTGTACTCGAATCCGCCCTCTCTAT…	MVRPPCYERLNANMANSTKEEDLKKTGLRRGGKSCRLKWSNCSRHDNNFTPEEEDLIVRLHAAIGSRWSIIAQQLPGRTDNDVKNCWNTHLRKKLSEKGIDHVTHRPFSKVLSDYANISSLPETGCTRIRPLYRGSKNSFIFNSKQFPNSEEASFSNFNPHLPTLTQPAQENPALSFTWRDFLVDDPFPQADDEQQEENEITGNYMKQEEKQNLAINDYEALSSSSSSFVEAMLDRQNDMILEFPGLSEESFFY
>VcMYB105	>VcMYB105	maker-VaccDscaff34-augustus-gene-310.25
ATGGCTGAGGTGAAACAAATAGAAGAGCCTTGTCTCGAGAACAAGCAATCGGCGGCTGCGTCAAGCTCTTGTGATTCCGAAGGCAGTGGGAGTGTTACTCTCAAGTCACCGGGGATATGCAGCCCTACTACTTCATCGCCGTCTCATCGGAGGACCACAGGGCCTATCAGGAGAGCAAAGGGGGGTTGGACTTTAGAGGAGGATGATACATTGAAAAGAGCTGTTGGACTGTACAGGGGGAAATGTTGGAAGAAAATAGCTGAATTCTTTCCAGATAGATCAGAGGTCCAATGTCTACACCGATGGCAGAAGGTTCTCAATCCTGAACTTGTCAAGGGTCCTTGGACTCAGGAGGAGGATGACAAAATTATTGAACTGGTATCGAAATATGGGCCTACA…	MAEVKQIEEPCLENKQSAAASSSCDSEGSGSVTLKSPGICSPTTSSPSHRRTTGPIRRAKGGWTLEEDDTLKRAVGLYRGKCWKKIAEFFPDRSEVQCLHRWQKVLNPELVKGPWTQEEDDKIIELVSKYGPTKWSVIAKSLPGRIGKQCRERWHNHLNPDIKKDAWTMEEELELMNAQRIYGNKWAEIAKVLPGRTDNAIKNHWNSSLKKKLDFYLATGKLPPVAKSDIQNVVRDLSRPASTGKPLVLSNKILEPAAQTSSGISKTEDNTKDLESPTHVQDTFASSNALVNEFVDSDGIKCNSQPLDTHHRSSNSNTLQSFESCRINGDFDQEKAIGISLQFENSKYSSLYYKPPELESCAESDSDLWNMSRMQEELNSSPIRSPISFFTPPCVKSGG…
>VcMYB106	>VcMYB106	maker-VaccDscaff34-augustus-gene-309.24
ATGGCGACTTCTAACGGCGGTTTTCTTCGCAGCGATCCCCCACCGGCTGCTACTCCCCCACCGCCATCTCTACTTCCACCTTGGCTCTCCAATTCGAGTAATAACGCCAGTATTCGGCCACATTCCCCATCCGTAACCCTAAGTCTCTCCCCAGCCACCGTTCCGCCCCCACCTACAATCCCTTGGCTGAACCACCCGGATAGTCGTTTCCCTGCTCCTCATGGGGAGAGCATGTTTGTTTCTGAATTGACAGAATGCTGCAGGGAATTAGAAGAAGGGCATCGCGCTTGGGTGGCACACAAGAAGGAAGCGGCGTGGAGGTTGAAGAGAGTTGAACTACAATTGGAATCTGAGAAGGCGTGTCGGAGGAGGGAGAAAATCGAGGAGATGGAGGCCAAG…	MATSNGGFLRSDPPPAATPPPPSLLPPWLSNSSNNASIRPHSPSVTLSLSPATVPPPPTIPWLNHPDSRFPAPHGESMFVSELTECCRELEEGHRAWVAHKKEAAWRLKRVELQLESEKACRRREKIEEMEAKVRALWEEQNAALERIEAEYREQLVGLRRDAEAKEQKLAEQWAAKHARLTKFLDQMGCR*
>VcMYB107	>VcMYB107	maker-VaccDscaff34-augustus-gene-253.30
ATGAGCAGCGACGCAGAAATGGGCGATGTTGAAGGACAGAACGATGACGTTTTCGATGCGGCGGCCGCCGGAGAGGGAATCGGCGGCGGCCGGAGAAGGAAGGGCCCGTGGTCGCCGGAGGAGGACGCGGTGTTGAGTCGGCTAGTGAGTAACTTCGGGGCGAGGAATTGGAGCTTGATCGCCCGAGGAATTGAGGGGAGATCCGGGAAGTCGTGCCGACTGAGGTGGTGTAATCAGCTGGATCCTAACGTCATGCGCATACCTTTCACTGATGAAGAGGATCGCTTAATTGTTAAGGCCCATGCTATCCATGGCAACAAATGGGCATCAATTGCGAGGCTTCTGCCTGGTAGAACAGACAATGCAATCAAGAACCACTGGAATTCTACCCTTAGGCGG…	MSSDAEMGDVEGQNDDVFDAAAAGEGIGGGRRRKGPWSPEEDAVLSRLVSNFGARNWSLIARGIEGRSGKSCRLRWCNQLDPNVMRIPFTDEEDRLIVKAHAIHGNKWASIARLLPGRTDNAIKNHWNSTLRRRSMGRFKFNLESSSVAEDISLDKSKASSEDTLSNGDLSSFKPSEGQDVSSRASVEEQFEDKAQKQGQPTKVNDPPTLFRPMARVSAFNVYNHSDSPETVPPLPRPIPIQEPLVQALRPDAGIYKLLEGAYGEPLIPHRCGHGCCESKSREKTRISLLGPEFVDFAEPPLFPSQELAAIATDISNIAWQKSGLESSSVRALENINVRFSSGGPLVQVDPFEESRKKGQFNFEEGKNKLMGMMTDVLSTSNGRPHFSVSAKVGGWT
>VcMYB108	>VcMYB108	maker-VaccDscaff10-augustus-gene-393.29
ATGGAAGTATATGAAAGCAGAGGTAACTGCAACCCAAACGATTATTCCATTAACTTGAGTGATCAAGAAGATGGTCAAGAGCAAGATCAGATGGAGATGAGGAGAGGACCATGGACTGTTGAAGAAGACTTAATGCTCATGAATTATGTGGCTAATCATGGCGAAGGCCGCTGGAATTCTCTCGCTCGCTGCGCAGGTCTAAAGCGAACTGGAAAAAGTTGCAGATTAAGGTGGCTGAATTATCTACGCCCAGATGTTCGACGTGGGAATATTTCCCTTGAGGAACAACTTTTGATTCTCGAACTTCATTCTCGTTGGGGCAATCGGTGGTCGAAAATTGCGCAGCATTTACCGGGTAGGACCGATAACGAGATCAAGAACTACTGGCGAACTCGGGTT…	MEVYESRGNCNPNDYSINLSDQEDGQEQDQMEMRRGPWTVEEDLMLMNYVANHGEGRWNSLARCAGLKRTGKSCRLRWLNYLRPDVRRGNISLEEQLLILELHSRWGNRWSKIAQHLPGRTDNEIKNYWRTRVQKHAKQLKCDVNSKQFKDTMRYLWMPRLVERIQAASAASGGSTTTTTTTAAASQVIPPPGVFTGDFGGAQVNKSYTPENSSTGASSDSFGAQVSPASDLTDYYSNYPVNSNYSNNQNYYQVNQGNYSDSLTSPSGYFNPGLDFQAVEQNSQQQLFDAAGDISDNLWDVEDIWFLQQQLNSM
>VcMYB109	>VcMYB109	maker-VaccDscaff34-augustus-gene-101.26
ATGCAGACCAATAAAGTCCAAGCTTCACAAGTTCTCTCTCTCTCTAGAATTTTATCCCTTTGTAGTTTGAGCTTTTTTGCAACAACAAAAATGGAAGGAGAGAAGGGGTACAAAAAAGGGCTGTGGGCAGAGGAGGAAGACAGAATCCTCATGGACTACGTCAGAGTGCATGGCAAAGGGAGATGGAATCGCATTGCTAAAATGACAGGTTTGAAAAGGTGTGGTAAGAGTTGCAGACTGAGGTGGATTAACTATCTAAGTCCAAACATCAAACATGGCGATTTCTCAGAGGAAGAAGATGACCTCATAATTCGGCTTCATAATCTCCTTGGAAACAGGTGGTCACTCATTGCTGGAAGAGTTCCGGGACGGACAGACAACCAGGTGAAGAACCACTGG…	MQTNKVQASQVLSLSRILSLCSLSFFATTKMEGEKGYKKGLWAEEEDRILMDYVRVHGKGRWNRIAKMTGLKRCGKSCRLRWINYLSPNIKHGDFSEEEDDLIIRLHNLLGNRWSLIAGRVPGRTDNQVKNHWNTHLSKKLGIRKGIRTKVNRGSSQTLSPKAPENNVNNSMDTSFEPHSESNNHYYKKVQRSRSFGVIFYF
>VcMYB110	>VcMYB110	maker-VaccDscaff34-augustus-gene-10.29
ATGGGTAGGAGTCCTTGTTGTGCCAAAGGAGTGAACAAAGGAGCTTGGTCTTTGCAAGAAGATGAAATCCTCATCAACTTCATCCAAACCCATGGACAAGGAAAATGGAGAAGTCTTCCTCAAAAAGCAGGTTTGAATAGGTGTGGGAAGAGTTGTAGGCTTCGATGGCTAAATTACTTGAGGCCGGACATAAAAAGAGGCGACATTTCTGCTGATGAAGAGGATCTTATCATCAGACTCCATAGTCTGCTTGGCAATAGGTGGGCATTGATAGCTAAGAGACTACCCGGACGAACAGACAATGAAATCAAGAACTACTGGAACACAAACCTAGCCAAGAAGTTTCACGGAAAGAAATCAAAGCTGCCCATGAATCCCAAACCTGCAGAGGACAAGAAG…	MGRSPCCAKGVNKGAWSLQEDEILINFIQTHGQGKWRSLPQKAGLNRCGKSCRLRWLNYLRPDIKRGDISADEEDLIIRLHSLLGNRWALIAKRLPGRTDNEIKNYWNTNLAKKFHGKKSKLPMNPKPAEDKKPIEKSKMKAESKSVNQSETSIPPQEFRLSTSHNENLVPVDDDSFNFLMEINVGDVFIPDVDFSYTQGDQMNFHMSNINHVTGEENDLSPSEDDNVHEHEMKCVLSSELKRVASFLELEDE
>VcMYB111	>VcMYB111	maker-VaccDscaff33-augustus-gene-299.32
GGATTGGAGATGGGGAGGTCGCCGTGCTGCGACGAGAGTGGGTTGAAGAAGGGTCCATGGACACCGGAAGAAGATCAAAAGCTCACTGATTACATACATAGCAATGGGCATGGAAGTTGGAGAGCTCTTCCGAAGCTTGCTGGGTTGAACAGGTGTGGAAAGAGTTGCAGGCTGAGATGGACTAATTATCTGAGGCCAGATATCAAGAGAGGGAAGTTTTCTGAAGAAGAAGAGCAAATCATTATCAACCTCCACCAAGTCCTTGGAAACAAGTGGTCGGCGATCGCCACGCATCTTCCAGGCCGGACGGATAACGAAATCAAGAACTTCTGGAACACCCATCTCCGGAAAAAGCTTCTCCAAATGGGTATTGATCCTGTCACCCACAGGCCAAGAACT…	GLEMGRSPCCDESGLKKGPWTPEEDQKLTDYIHSNGHGSWRALPKLAGLNRCGKSCRLRWTNYLRPDIKRGKFSEEEEQIIINLHQVLGNKWSAIATHLPGRTDNEIKNFWNTHLRKKLLQMGIDPVTHRPRTDHLNLLANLPQLLAATNFISNPMNNNPWDNNPLSLQTDATQMAKFQLLQNILQVLGTNPSPPAVPMEALNLIGSQPFPNNQQIYEYLRGINSVNLSQNIPTSTFPNLDNFHLPNDLHDHIVQPNINGNSKTHVENVHDNNVGNYNQFVSGFQTEHSLPALVSDLPDFSTVKKMENKYNPSIDMSTNPSSTSTTFEAWGDLMDDDAVGDSYNWRDIIE
>VcMYB112	>VcMYB112	maker-VaccDscaff33-augustus-gene-120.22
ATGCAAGAAGAAGAACTGCGGAAAGGTCCTTGGTTTGAGGAGGAAGATGAGCAGTTGGCTGCCGTTGTTGAAATCATGGGGGATAAGCGATGGGATTCATTAGCAAAAGCATCTGGATTGAGGAGGAGTGGCAAGAGTTGCAGATTGCGATGGCTGAACTATCTTCGACCCAATCTTAAGCATGGTCGATTAAGCAGTGAAGAGGAGAAAATCATTCTTCAGCTTCACAAGCAATGGGGTAACAAGTGGTCAAAAATTGCTCGGAGGTTGCCTGGAAGGACTGATAACGAGATAAAGAATTACTGGAGAAGTCATTTGAGAAAGAATACACAAGTACTCCAAGAACAAGGATACTGTGAAAGCTTCACAAAAAAGGCAAAACAAGAAGTCTACAATCCA…	MQEEELRKGPWFEEEDEQLAAVVEIMGDKRWDSLAKASGLRRSGKSCRLRWLNYLRPNLKHGRLSSEEEKIILQLHKQWGNKWSKIARRLPGRTDNEIKNYWRSHLRKNTQVLQEQGYCESFTKKAKQEVYNPTCDTISATSDGSLKITDDPLHALELSNNAFANSPYESCLTDWVPGWLEEQSEVRHQGDCPRSDLCFCYPVWDSEEYCSDTSIWGSSGTFWDVD
>VcMYB113	>VcMYB113	maker-VaccDscaff336-snap-gene-0.54
ATGCAAATCGACATGGTATCTAACGCCGATGAAGACGATGAATTGTCCGGAAGTGAGGGCGACGAGGGCTTGGACGAGGACATGGAAGCCCTGAGGAGGGCTTGCATTATCACGGGAACCGACCTTAATTCCCTCCAACCCTCCTCCCCTGCCCCCACGACCGCCGACAAATCCGGCTTTTCGGCGGCCTCTGATTCCGAGGAGGAGGAGGAGGATGACCTGGAATTGGTTCGCGGGATAGAGCGGAGGTTCTCGGCGTGCAATCACGCGGAGGTACCTCTCTTTCTAAAGCCCCTCAGCACGCTTCCGCCAGCTGTCTCCGACCAAGATGATGATGAGGACGATTTCGAGACACTCCGTGCGATTCAAAAGCGTTTTGCGGGATATGATAAAGGCAGT…	MQIDMVSNADEDDELSGSEGDEGLDEDMEALRRACIITGTDLNSLQPSSPAPTTADKSGFSAASDSEEEEEDDLELVRGIERRFSACNHAEVPLFLKPLSTLPPAVSDQDDDEDDFETLRAIQKRFAGYDKGSQKNGIDELMSEVEQVHANNIALEKETSITLVVDRTNVSEGFPDSLDLYNSSRSSKPINNVIHWISPSGLIEWHQPDNHSLSTMPCSSSSFPKSAQMFVDAIKKNRACQKFLRSKLMQIEARIEENKTLKQRIKLLRDFQVNCKKRTGRALSQKKDARVQLIFAIKPRANYKVNGNNGSPLYYGPNENSHVTSYRMVFKKFPILLNRERWSHEERENLAKGIKQQFQELLLQKSVDLVSDAERSSGDSNDFDSMIASIRDLDIAPEN…
>VcMYB114	>VcMYB114	maker-VaccDscaff32-augustus-gene-54.30
ATGGGGAGAAGCCCTTGTTGCGCAAAAGAAGGGTTGAACAGAGGTTCATGGACTGCGTCTGAAGACAGGATTCTGACTGATTACATTAAGCTTCATGGCGAAGGTGGTTGGAGAAACCTTCCCAAGAAAGCAGGTCTAAAGAGATGTGGAAAGAGTTGTAGGCTGCGATGGCTGAATTATCTAAGGCCAGATATCAAAAGAGGGAACATATCTCCTGATGAGGAAGAGCTTATCATTAGGCTTCACAAGCTCTTGGGCAACAGATGGTCACTAATAGCTGGGAGGCTCCCAGGCCGAACAGACAATGAAATAAAAAATTACTGGAACACCAATTTGTGCAAGAAGGTACAACACCAGCACTGCTCAGACAAATCTGTCACGAATAAGAGGAAGAAGCCT…	MGRSPCCAKEGLNRGSWTASEDRILTDYIKLHGEGGWRNLPKKAGLKRCGKSCRLRWLNYLRPDIKRGNISPDEEELIIRLHKLLGNRWSLIAGRLPGRTDNEIKNYWNTNLCKKVQHQHCSDKSVTNKRKKPKMEHNMESKVVRTKAMRCTKVFISPQLQKIESIDHNKGPPVPESISCNIGLSQFALKDGNPTLDDLMLDVNMEDVFMSGILNSDFDGTCFFNYGGDKFDDLSSSVPDGTLFCSKDMLEDWALTNCLQSNGGWLAE
>VcMYB115	>VcMYB115	maker-VaccDscaff32-augustus-gene-332.38
ATGGAATGGTCAAACATATTCGAACCAGTTCCTTTTCCATCGCAATTTGGAGTTGAAGATCATAACAAGCATCCAGTAGATTGGACTTTTGAAGAGAACAAGGTGTTTGAGAATGCCTTAGCTGAATTCGGCCTTGACTCGCCGGCCTTCTTCGATCATGTGGCATCTAGGGTTCCTTCTAAATCAATGGACCAGATCAAGAGGCACTATGCATGCTTGCTTCAAGATCTGGAAATGATTGAGGCAGGCCTTTCTCCAATGCCCAGATATGAAACACCTCATCATCATGATCATCATGTGGAGGATAATCAAGGTGGAGGAGAGGATACCAAGGGAGAGAAAATGGGATCTAGTTCTAAACAGGTCGCCAAAAAGACAAGCAGTGGGAATCAGAGGAAG…	MEWSNIFEPVPFPSQFGVEDHNKHPVDWTFEENKVFENALAEFGLDSPAFFDHVASRVPSKSMDQIKRHYACLLQDLEMIEAGLSPMPRYETPHHHDHHVEDNQGGGEDTKGEKMGSSSKQVAKKTSSGNQRKKGVPWTEEEHQLFLMGLNKYGKGDWRSISRHYVVTKTPTQVASHAQKFYRRQITTTPADRRRPSIHDIQTVNSTFFPYPPEMNIDPIINNEAIRPQVPISTPYGPTPMNNNFNSHEGLMTNFGTDIGPSFHPGTSTFLISNFATNQTLSANPFASNPIPYPRNNP
>VcMYB116	>VcMYB116	maker-VaccDscaff32-augustus-gene-265.16
ATGGGCAGAGCTCCTTGCTGTGACAAAGCCAATGTCAAGAGAGGCCCTTGGTCGCCCGACGAAGATTCCAAACTCAAATCTTACATCGAAGAACACGGCACCGGCAGCAACTGGATTGCCTTGCCCCAAAAAATAGGCCTCAAGAGATGTGGAAAAAGTTGCCGGCTTCGATGGTTGAATTATCTGAGACCAAACATCAAACATGGAGGCTTTTCAGAAGAAGAAGATAACATAATTTGCAGCCTCTATTTAAATATTGGAAGCAGGTGGTCTATTATCGCGGCACAATTGCCTGGACGAACTGATAACGATATCAAGAACTACTGGAACACGAGATTGAAGAAAAAGCTCATGGGAAAGCAACGGAAGGAACAACAACGATCGAGTACCGTCAAGCAC…	MGRAPCCDKANVKRGPWSPDEDSKLKSYIEEHGTGSNWIALPQKIGLKRCGKSCRLRWLNYLRPNIKHGGFSEEEDNIICSLYLNIGSRWSIIAAQLPGRTDNDIKNYWNTRLKKKLMGKQRKEQQRSSTVKHEMKRESHDSFMVNSHDQAMDPILYWPELPTLHEAYLQYPFDVSTTQDQPLCDNSTNNFASSTSMNSMKSSSPDFSQMPNMFQGFNNYYQSELGGGEMAYSTPQQVDGLESFSGVEIVNLSSTGSGISSVDQSASWGDINSLVNSPMVYQYEGTMQGCTFEASYFGLQ
>VcMYB117	>VcMYB117	maker-VaccDscaff32-augustus-gene-172.23
ATGTCTTCTGCTTCAGTAGAGTGGAGCAGAGAAGAAGAAAAGGCTTTTGAAAATGCCATTGCAATTCACTGGACTGATGACTCAAATGACCAGAATTGGAGCAAATTTGCTTCGATGGTTCCCAATAAAACCATTGAAGAATTGAAGCAACATTATGAAGTATTAGTTGAGGATGTTACGGCAATCGAAGCCGGAAACGTTCCGATTCCCAAATATGTTGGAGAGGAAGCATCATCCTCATCAACTAAGGATTTCCATGGGAGTTGTGGTGGGGTTACAAGCACTGAGAAGAGATTGAATTGCGGTTTTGGAAGCGGGTATTCGGGGTTGGGTCAGGACCCGAATGGGCATGGAGGGAAGGGGGGAGGGTCCAGGGCAGAACAGGAGAGAAGAAAAGGG…	MSSASVEWSREEEKAFENAIAIHWTDDSNDQNWSKFASMVPNKTIEELKQHYEVLVEDVTAIEAGNVPIPKYVGEEASSSSTKDFHGSCGGVTSTEKRLNCGFGSGYSGLGQDPNGHGGKGGGSRAEQERRKGIPWTEEEHRLFLLGLEKFGKGDWRSISRNFVISRTPTQVASHAQKYFIRLNSMNRDRRRSSIHDITSINGGDPSTQPPPITGHQTNAVANPTHVAAVGQPTIKHRIPPPNMAGMGMYGAPMGHPVAAGPSHMASAVGTPVMLPPGHHHPYVVPLAYPMAPPTMHQ
>VcMYB118	>VcMYB118	maker-VaccDscaff31-snap-gene-59.30
ATGGACGATGGAGTGGTTATGTCTGAGATTTTCCTTATCAGCACTAACATGGCATGCAATAGCTCCTCCTGGACTAGAGAACAGGATAAGGCATTTGAGAATGCTCTAGCAATCTATTGTGAGGATTCAATTGATCGATGGGAGAAGATTGCAGCAATGGTCCCTGGGAAAACAATCGAGGAGATCAAACAGCATTATTTGATTTTAGTTGAAGATATCAGTGCAATTGAGGCAGGTTATGTCCCTTTGCCTTGCTATAAGGATTCTGCGAGTCGTGGGGCCGATTTTGGCGTTGGTAGGAAGGGGAACCAATTTGGGAATAAGCAAAGCAATTCCGGCCAAGGAGGGATGCAATCAAGATCAGATCAAGATCGGAGGAAGGGAATAGCTTGGACTAAA…	MDDGVVMSEIFLISTNMACNSSSWTREQDKAFENALAIYCEDSIDRWEKIAAMVPGKTIEEIKQHYLILVEDISAIEAGYVPLPCYKDSASRGADFGVGRKGNQFGNKQSNSGQGGMQSRSDQDRRKGIAWTKEEHRLFLLGLDKYGKGDWRNISWNFVVSRTPTQVASHAQKYFIRLSSVNKERRRSSIHDITSVGGGDSSTLQAPIIGKLDGGASSKNENPAPLSNPVASKVYVKD
>VcMYB119	>VcMYB119	maker-VaccDscaff30-augustus-gene-291.34
TGGTTCAATAACTTAAATCCTTCTTTGATTTTTGGTGGATGGACTCAAGAAGAGGATTCTAAGTTGGATGCTGCAGTTGTGGAACATGGAAATAGCTGGTCTAAGGTTGCTGCGTTTGTGCCTCCCCGCACTGATAATCAGTGTAAGAGGAGGTGGAATAAAATGCATCCACTTAAATGTTCAAGGCTCAAAGCAGAGAGAGAGGAACAAAAGAAAGCTTTCATAGCAAACTTTGTAGATCGGGAGTTAGAACGACCTTCACTGGGACCAAAGGATTTCATTCCACAAGCAATCACAAATGCAGTTGAGGAATCTAAAGATGTAAATCCTTCTGGAAAACAAAAGCAGAAATCAAGGTATGCTGGTCAGATCCTGTGGAGCATTGTTTTCAAATTGGGA…	WFNNLNPSLIFGGWTQEEDSKLDAAVVEHGNSWSKVAAFVPPRTDNQCKRRWNKMHPLKCSRLKAEREEQKKAFIANFVDRELERPSLGPKDFIPQAITNAVEESKDVNPSGKQKQKSRYAGQILWSIVFKLGYVPCIVFFIV
>VcMYB120	>VcMYB120	maker-VaccDscaff30-augustus-gene-18.33
ATGGGAAGAAGACCATGCTGTGCAAAGGAAGGACTGAACAGAGGGACGTGGACAGTTAGAGAGGACAAGATCCTCACTGATTACATTAATATCCATGGAGAAGGCAAGTGGAGAGACCTGCCTCTTAAAGCTGGGTTGAAGAGATGCGGAAAGAGTTGCAGACTCCGATGGCTGAATTATCTTCGGCCCGATATTAAGAGAGGGAATATTTCTCCAGAAGAAGATGAGCTGATTGTCAGATTGCATAAGCTGCTCGGTAACAGGTGGTCACTCATTGCTGGAAGACTCCCGGGGCGAACAGACAATGAAATCAAGAACCACTGGCACACCAAATTAAGCAAGATCAACGAACGTCAAAAATCTCAAAATTCCAGGAAAACACCCAACAAGTTGAAGCAG…	MGRRPCCAKEGLNRGTWTVREDKILTDYINIHGEGKWRDLPLKAGLKRCGKSCRLRWLNYLRPDIKRGNISPEEDELIVRLHKLLGNRWSLIAGRLPGRTDNEIKNHWHTKLSKINERQKSQNSRKTPNKLKQKESTAIKPITRAESHKVIRTKAVRCTKPVLPLQPNDQLANINESLTCNPTESPNSTPTLVDQDDSSNFLTDFDISDLLISDVVLDFKYQQQESNDSGFRLSDTFEAMQRNSTDEALELKSIASFFDSVEEWITR*
>VcMYB121	>VcMYB121	maker-VaccDscaff30-augustus-gene-146.39
ATGGGTAGACCACCTTGCTGTGACAAAGAAGGTGTAAAAAAAGGGCCATGGACACCAGAAGAGGACATCTCACTGGTTTCATACATTCAAGAACATGGACCAGGGAATTGGAGATCTGTTCCTTCTAATACTGGATTATTGAGATGTAGCAAGAGCTGCAGGCTAAGATGGACGAATTATTTGAGGCCTGGCATCAGAAGGGGTAACTTCTCTGATGGTGAAGAGAAGATGATCGTCCACCTTCAAGCTCTTCTTGGCAATAGATGGGCTGCGATAGCTTCTTACCTTCCACAAAGAACAGACAACGATATCAAGAACTACTGGAACACTCATTTGAAGAAGCAGCTCAAGAAGCTTCAAGGGCAAGATGGTCAAAACAAAGAAGGGATCTCATCTTCT…	MGRPPCCDKEGVKKGPWTPEEDISLVSYIQEHGPGNWRSVPSNTGLLRCSKSCRLRWTNYLRPGIRRGNFSDGEEKMIVHLQALLGNRWAAIASYLPQRTDNDIKNYWNTHLKKQLKKLQGQDGQNKEGISSSSSSSKSITKGQWERRLQTDIHMAKKALCEALSLDKSTNLSNLKPNILAPQNQPSSQTTYASSTENIARLLQNWEKNSPNNKSSQTSSETNTQNSFINPVGMSSSSPSEGTLSSTTPEGFDHSIFGFYSDASHSVSVDKTMNFTPDQNGLFQDVSKPNLDPLVPLSLLEKWLFDDGAGAGQGQGYLMDHMSLGENDELF
>VcMYB122	>VcMYB122	maker-VaccDscaff2-snap-gene-282.22
ATGGGTAGGCCACCATGTTGTGAGAAGGTGGGGTTGAAGAAAGGGTCATGGACACCTGAAGAAGATCGCAAGCTTTTGGCTTACATTGAACAATATGGACATGGAAGCTGGCGTGCTCTCCCCGCAAAAGCAGGCCTCAAAAGATGTGGGAAGAGTTGTAGATTGAGGTGGACGAATTATTTGAGGCCTGATATCAAGAGAGGCAAATTCAGTTTGCAGGAGGAACAAACAATCATCCAACTCCACGCTCTTCTCGGAAACAGATGGTCAGTAATAGCATCTCACTTGCCGAAGAGAACAGACAATGAGATCAAGAATCACTGGAACACACACCTCAAAAAGAGGTTAACCAAGATGGGGATCGATCCGGTGACTCATAAGCCAAAGATCCACGCCCTC…	MGRPPCCEKVGLKKGSWTPEEDRKLLAYIEQYGHGSWRALPAKAGLKRCGKSCRLRWTNYLRPDIKRGKFSLQEEQTIIQLHALLGNRWSVIASHLPKRTDNEIKNHWNTHLKKRLTKMGIDPVTHKPKIHALGPDQLKDAANLSHMAQWEGARLEAEARLVRESKLQVLNPFQTHPGFSASAQLVYEPTTTAPLPHPPLQPLCLDVLTAWQGSWLKAPKYNAYSASTFPSASNEAMIMKAGADFGIPNNFPEVQGMAYSTDDDSLATGNESFLLPNFMEAGLGEILFDDSNQLYPSITGANSGDVPVSCCSDIEENKNYWNNILNLVNGLPSGLQRCGKSCRLRWTNYLRADIKRDIFSLQEEQTIIQLRALLGSRWSVIATHLPKRTDNDIKNHWNT…
>VcMYB123	>VcMYB123	maker-VaccDscaff2-augustus-gene-426.28
ATGGCGTCAAGCTCTGTTAGGGGATCGTCGTGGACCCCACAGCAGAACAAGCTCTTTGAGCAGGCTTTGGCTCGGTTTGATCGGGACACACCTGACCGGTGGCAGAACGTAGCCAGGGCAGTTGGCGGTGGAAAATCAGCCGAGGAAGTCAAGAGACACTACAATATACTTCTTGAGGATCTCAGGCGCATCGAGTCGGGTCGTGTTCCCGTTCCTAATTACCGGTCTAATGGAAGCAATGGGAGTGCAGAGGAAGAAGAGAGGCTTCTGAGGTTCCTTAAGCTGCACTGA	MASSSVRGSSWTPQQNKLFEQALARFDRDTPDRWQNVARAVGGGKSAEEVKRHYNILLEDLRRIESGRVPVPNYRSNGSNGSAEEEERLLRFLKLH
>VcMYB124	>VcMYB124	maker-VaccDscaff29-augustus-gene-64.36
ATGGGGAGTACTAAGGCAGTAGACAAGCCAAAACAGCTGAAGCACAAAAAGGGATTGTGGTCACCGGATGAAGATCAAAGACTCAAGAATTATATCCTCAAACATGGCCATGGCTGCTGGACCTCTGTTCCTATCAATGCCGGGTTGCAAAGGAATGGAAAGAGTTGCAGGCTAAGGTGGATTAATTATCTGAGGCCTGGTCTAAAGAGAGGAATATTTACTCCACAAGAGGAGGAGAGAGTCCTCAGTCTCCATGGCCTGTTAGGCAACAAGTGGTCCCAAATAGCTCAGCATTTGCCTGGAAGAACCGATAACGAGATAAAAAATTACTGGCATTCTTATCTGAAAAAGAAAGTAGCCAAATCAGAACACGCTGACCACCTCGGTAACAAAACCGAA…	MGSTKAVDKPKQLKHKKGLWSPDEDQRLKNYILKHGHGCWTSVPINAGLQRNGKSCRLRWINYLRPGLKRGIFTPQEEERVLSLHGLLGNKWSQIAQHLPGRTDNEIKNYWHSYLKKKVAKSEHADHLGNKTETTSPNTGNFTESSMSSLNSVNRNSSFESLEYADGSSTDTSRTIPQMNITIPKLLFAEWLSLDQFQSPGVGSSVSKDSSDRNPNIPDSFLNGLLNDQGSVGGEFQLESSNGSGDEEMFNPQFIKSGDWFSETGFVNFVNETDEDDMCNHFNMNNGVMYI
>VcMYB125	>VcMYB125	maker-VaccDscaff29-augustus-gene-290.30
ATGGGGAGACCTCCTTGCTGTGACAAAGTTGGAATCAAGAAAGGTCCATGGACCCCTGAAGAAGACATCATCTTGGTCTCCTACATCCAAGAACATGGCCCTGGAAATTGGAGATCAGTCCCCACAAATACCGGGTTGTTAAGGTGCAGCAAAAGTTGCAGGCTTCGATGGACGAATTACCTCAGACCGGGAATCAAGCGTGGAAACTTCACCCCTCATGAAGAAGGCATGATCATTCACTTGCAAGCTTTATTGGGTAACAAATGGGCAGCCATAGCTTCATATCTCCCGCAGAGAACAGACAACGACATAAAGAACTACTGGAACACCCACTTGAAGAAGAAGATCAAGAAGTTCCAACCGGGTTTGGATCCGAAAATGGCAAGCTCATCAGATTCA…	MGRPPCCDKVGIKKGPWTPEEDIILVSYIQEHGPGNWRSVPTNTGLLRCSKSCRLRWTNYLRPGIKRGNFTPHEEGMIIHLQALLGNKWAAIASYLPQRTDNDIKNYWNTHLKKKIKKFQPGLDPKMASSSDSSTYQFVSKSFSDRKSSNTFDISTTKTTDHHHASSTTLNLNQSCSTPTSYASSTENISRLLEGWMRSSPKAEKFHQNNSSTLEIFSTTGTSKGNTAHHFGSNEELESILSFDNMSNIAWEKSSCDSDHQQQKENLAHEGKERSENEPPLSFIENWLLGENGGQVEEMMELPQIF
>VcMYB126	>VcMYB126	maker-VaccDscaff29-augustus-gene-286.29
ATGATTTCAAACCACTTTGACAGCAATGGTGGTGGTGGTTACAACGGATTCGATCACATGGGTCAAGTTTCCCTGTCCATGAACTTTTTCGGAGAGAGAAAGGGTGTTCATGAAATGGGTCATCAGTTTCTGAATCTGCCATTGGAGGAGCAGACCAAGAAGCCTTGGAGTTTTCAGAGAGCAGAGGAAAACAGGGGAGGAAAGTGGAGAGAGGAGGAGGAGAGAGAAAGGGAAATGGATTTTGGAGGTGAGGGTAGTGAAGAGGTGGGTGAGAAGAGATTTGGTGGACATACGAAGCTGTGTTCTAGAGGGCATTGGAGACCTCATGAAGATGCCAAGCTCAAAGATCTTGTTGCCCAATTTGGTCCACAAAATTGGAACTTGATTGCTGAAAAACTT…	MISNHFDSNGGGGYNGFDHMGQVSLSMNFFGERKGVHEMGHQFLNLPLEEQTKKPWSFQRAEENRGGKWREEEEREREMDFGGEGSEEVGEKRFGGHTKLCSRGHWRPHEDAKLKDLVAQFGPQNWNLIAEKLEGRSGKSCRLRWFNQLDPRINKRAFNEEEEERLLSAHKMYGNKWAMISRLFPGRTDNAVKNHWHVIMARRQRDHHHNSVYRRRKPPSSSSPLGISKGFVWSDCNGSSESTVSTIDESASTITDLSLTPTASRLPLVSLSRFSPVHQLHHHTYGLHMGSFGGEGKALKMANVGLDQFCKGDGGAVTKGMDVDQSSNSSDSNSEVSASESVGNERSKFVINVKKNKIPFIDFLGVGAT
>VcMYB127	>VcMYB127	maker-VaccDscaff29-augustus-gene-219.25
ATGGGAAGAGCTCCATGTTGTGACAAGGCAAATGTGAAGAAAGGGCCATGGTCCCCTGAAGAAGATGCAAAGCTAAAAGAGTACATAGATAAGCATGGGACTGGAGGGAATTGGATTGCTCTCCCTCAAAAAGCAGGCCTCAAAAGATGTGGAAAAAGCTGCAGATTGAGATGGCTTAACTATCTTAGACCAAATATCAAACATGGAGAGTTCTCTGATGATGAAGATCATAAAATCTGCAGCCTCTTCACTACTATTGGAAGCAGGTGGTCCATAATAGCAGCTCAATTGCCTGGAAGAACAGATAACGATATCAAAAACTATTGGAACACTAAGCTCAAGAAGAAATTCATGGGAAAATTATTCCCTCATCCATCTCAAAATCAGAGAAAATCCCAC…	MGRAPCCDKANVKKGPWSPEEDAKLKEYIDKHGTGGNWIALPQKAGLKRCGKSCRLRWLNYLRPNIKHGEFSDDEDHKICSLFTTIGSRWSIIAAQLPGRTDNDIKNYWNTKLKKKFMGKLFPHPSQNQRKSHQSPNYPSFFPLYSPQSPTQTSHFTTYENPISLPPRFLNSSANFSSDATPTTILQAQESYVGPMFGGEASSSSDGSCSNQVIRGREHGNYGAPNGENLGLQSFFYDGFCDQKPNGLLYGGESDPVDYSSLEEIKELISTNNICSNLNFFC
>VcMYB128	>VcMYB128	maker-VaccDscaff28-snap-gene-184.24
ATGATAGAGGTTAAGAAGGAGGAAGAGTGCATTGTGGATATAAAAATGGAGGTCAAAACGGAGGTCAGATTCGCTGGATGCTCTTCAGTTTCTGATAGCAGTTGTGATACGAATACTCGGATATCTCCATTTGCTCAAGGTCGTAGGAGGATAACAGGTGCTGCTAAACGTTCATCACAGGCAGGTTGGACAGCGGAAGAGGATAATCTGTTAAGTGAAGTTGTCGAAAAATACAATGGAAAAAACTGGAAGAAAATTGCTGAATGTATTCCTGGACGAACGGATGTTCAATGTTTGCATCGCTGGCAAAAAGTTCTTAATCCTCAACTTGTCAAAGGACCTTGGACAAAAGAGGAGGACGAATACATAATTTATTTAGTAGAGAAGTATGGCTGTAAG…	MIEVKKEEECIVDIKMEVKTEVRFAGCSSVSDSSCDTNTRISPFAQGRRRITGAAKRSSQAGWTAEEDNLLSEVVEKYNGKNWKKIAECIPGRTDVQCLHRWQKVLNPQLVKGPWTKEEDEYIIYLVEKYGCKKWSVIAKFLHGRIGKQCRERWHNHLDPAIKKEAWTQEEEAVLTYYHQIYGNKWAELARFLPGRTDNAIKNHWNCSVKKKFDLNLPPSPVLDMQGTASPDFFKSETKSVGADVKVARHCLSEEPLDCRKAKEHANETCSTELVLGNAKLVVNPLELSPYSIGIEAGGNKQISSPRRIQFNGTQTVARGLATEPCQGNGSPPRMHDLLKASSGDDFFQASDSIKSPNLLDPVLPFTSEKAFESSKRHRSCGTGVGVVNLESGSLSDNS…
>VcMYB129	>VcMYB129	maker-VaccDscaff28-augustus-gene-311.40
ATGGGTACTCTCAATCCGTTTTCGTATTTATCCAATTTGAGTACGTTGATGCAAGAGAGCAGAATCACCAAATGGACTAAAGAAGAGAACAAGAGATTCGAGAGAGCTCTAGCGATTTTCGATGAGAAAACTCCAGACCGGTGGGTAAAAGTGGCGGCCATGATCCCGGGAAAATCAGTTGCTGATGTGATGAGGCAGTACAAGGAATTGGAAGCAGATGTTAGCGACATAGAAGCCGGTCTGGTTCCAGTTCCAGGGTACTTGACCTCGTCTTTCACGTTGGAGATGGTGAATGATCGCGTGTTTGACCCGTTTAGGAAGAGGGGATTGGCTGGTCAGTGTTCCGATCAAGAGAGGAAGAAAGGTGTGCCATGGACAGAAGACGAGCACAGGAGATTT…	MGTLNPFSYLSNLSTLMQESRITKWTKEENKRFERALAIFDEKTPDRWVKVAAMIPGKSVADVMRQYKELEADVSDIEAGLVPVPGYLTSSFTLEMVNDRVFDPFRKRGLAGQCSDQERKKGVPWTEDEHRRFLMGLQKHGKGDWRNISRNFVISKTPTQVASHAQKYFMRQNSGVKDHKRRPSIHDITTVHLTNQTPSQSNDGSVMVFGSTNGNPFLQIGGGDHHVGSLNSLFQIQSTRYQVHG
>VcMYB130	>VcMYB130	maker-VaccDscaff28-augustus-gene-214.19
ATGCAATCCGTGAATCAAAGTGCAAAGAATGATAGTGAAGAAGATACAGAGATGAGAAGAGGGCCATGGACTCTTGAGGAAGACACTCTTCTTATCCATTGCATTGCTTCTCATGGAGAAGGCAGGTGGAATTTGTTAGCCAAGTTTGCAGGGTTGAAGAGAACTGGAAAAAGTTGTAGATTGAGGTGGCTTAATTACTTGAAACCCGACATTAAGCGCGGAAACCTCACCCCTCAGGAACAACTCTTGATTCTTGAACTCCATTCTAAGTGGGGTAACAGGTGGTCGAAAATTGCACAACATCTCCCGGGAAGAACTGACAATGAGATTAAGAACTACTGGAGAACGAGGGTGCAGAAACAGGCACGCCACCTTAAAATCGAGTCTAATAGCAAGAGG…	MQSVNQSAKNDSEEDTEMRRGPWTLEEDTLLIHCIASHGEGRWNLLAKFAGLKRTGKSCRLRWLNYLKPDIKRGNLTPQEQLLILELHSKWGNRWSKIAQHLPGRTDNEIKNYWRTRVQKQARHLKIESNSKRFLEAIRCYWMPRLVQQIEQTSSSSLSSSPIPSTTETQKFTVSSLPPGEMKSVNQPNEKPEICFSDSMEFTLMPEISEQATSPSHGFSSLVDDCYYVDILRGYDMEGYNLDPMSAAGPGEISNSQVAGGDWISDDMAGTSWNMGELWQFRKPEELGI
>VcMYB131	>VcMYB131	maker-VaccDscaff28-augustus-gene-122.42
ATGTATATGGCTGTAGTTCAGGAATCTGCTTACCGGGCAGTGAGCACAAGGGGATATACAAATGAAATGGGTGGTCAGAACACATATAGAAAGGGGTGTTGGAGTGAGGAAGAAGACAGGTTGCTCAGAAAATATGTGGAAGAGTACGGACAAAGAAACTGGAAGCATATCCCAACCAAATCAGGACTGAATCGTTCTCAGAAGAGCTGTAGATTAAGATGGTTGAACTATCTTCGTCCAGACATCAAGCGTGGTGACTTTGGTGAGGATGAGGATGATCTCATCATCCGACTACACAGGCTCTTAGGCAACAGGCAAGTTGAATGA	MYMAVVQESAYRAVSTRGYTNEMGGQNTYRKGCWSEEEDRLLRKYVEEYGQRNWKHIPTKSGLNRSQKSCRLRWLNYLRPDIKRGDFGEDEDDLIIRLHRLLGNRQVE
>VcMYB132	>VcMYB132	maker-VaccDscaff27-snap-gene-350.30
ATGGGACATCATTCATGCTGCAACAAACAAAAGGTTAAGAGAGGGCTATGGTCACCAGAGGAGGATGAGAAACTAATCAACTACATATCCACCTATGGCCATGGCTGCTGGAGCTCTGTCCCTAGACTTGCTGGTCTCCAGAGATGTGGGAAGAGCTGTAGATTAAGATGGATAAATTACTTAAGACCTGATTTAAAACGTGGGAGCTTCTCAATGCAAGAAGCTGCTCTCATTATTGAACTCCATAGCATTTTAGGCAACAGATGGGCTCAAATAGCGAAGCATCTACCAGGAAGAACGGATAACGAGGTGAAGAACTTTTGGAATTCAAGCATAAAGAAGAAGCTCATCTCCCATCACAATCACCATGTTCATGGCCTCTCGACCGATCATCTTCAT…	MGHHSCCNKQKVKRGLWSPEEDEKLINYISTYGHGCWSSVPRLAGLQRCGKSCRLRWINYLRPDLKRGSFSMQEAALIIELHSILGNRWAQIAKHLPGRTDNEVKNFWNSSIKKKLISHHNHHVHGLSTDHLHLSTTFPYLTNQTQLPFEGFLSLNPNPNFIPSPQQDYYIQIPNPFTPVLPQGFDSTTFFPLDPPSYDHSPLSLDYTQPPQDFLKQKECMISYTVGPCYKVTNRKMMVQPPYDDPAGLVGPPPMPKLCEMISSSSVSHDQADSVTATRLGTICPYGFHSRDPHVPANQMELIEAIMPSLPLTCSSQFGNWGTQ
>VcMYB133	>VcMYB133	maker-VaccDscaff27-augustus-gene-338.29
ATGGCAGAAGAGTCCATGATCAAAAGGGAAATTAAAAATGATGATCAGCCAGCTGGTAAGAAGGAAATGATGAACAGGGGTGCATGGACGGCTGAAGAAGATAGAAAACTAGCTGAGGTTATTGAAATCCATGGTCCAAAGAGGTGGAAGAAAATTGCAGCCAAAGCAGGACTCGATCGTTGCGGTAAGAGTTGCAGACTCAGATGGATGAATTACCTGAGGCCGAATATTAAGAGAGGGAACATAACTGACCAAGAAGAAGACCTGATTCTTAGGCTTCATAAACTCCTAGGAAACAGATGGTCTTTGATTGCTGGAAGACTACCAGGCCGAACAGATAATGAAATAAAAAACTACTGGAATTCTCATTTGAGCAAGAAAATAAACCAGGTGGAGAAA…	MAEESMIKREIKNDDQPAGKKEMMNRGAWTAEEDRKLAEVIEIHGPKRWKKIAAKAGLDRCGKSCRLRWMNYLRPNIKRGNITDQEEDLILRLHKLLGNRWSLIAGRLPGRTDNEIKNYWNSHLSKKINQVEKQSEGSRREGSRSTKRRRVVEKKGEDMGEVEDSKSNGCEDSKYEFDHDDFFDFSNESPLTLEWVSKFLEVDNKLCELS
>VcMYB134	>VcMYB134	maker-VaccDscaff27-augustus-gene-254.28
ATGGAGTTTGACAAAAACTATAGAGAACAAGAAGAAGATCTCACCTATCCATCACTATTGCCCAACAATCACCTAAAATCGGAGATAATCGAAGGGGAAGAAGAAGATGATGATTTCTGCTTCCAAGCTTTTGATCACCACCTTGATCAGTTGTCTTTTACCGGATCATCCCTAAACCCTGATTTCGATATCGAAAACCCATGTTTGGATCCATACGATCCCTTTCAAAACATCGGTCCTCTGAGTATCGATGATTTTTACGAGTTGAAACCATTTTCAGATCACCAAAATGAAGGAAATGGTACAACTGAGAATTATGCAGGAGCTATGCAGTACCCAAGGAAAATTCCAGTGGATGAGAGTGCACCAAATCCGGGCTCCATGCCCTTCATATGTGAA…	MEFDKNYREQEEDLTYPSLLPNNHLKSEIIEGEEEDDDFCFQAFDHHLDQLSFTGSSLNPDFDIENPCLDPYDPFQNIGPLSIDDFYELKPFSDHQNEGNGTTENYAGAMQYPRKIPVDESAPNPGSMPFICEDVKPMNFVIPDEGSCITADQNIGHKGNLGIRKNGAPQSRRPCSNKGRKKSNSVKGQWTIEEDRLLIHLVEKHGIRKWSQIAQMLKGRIGKQCRERWHNHLRPDIKKDIWTEEEDRILIHAHAEIGNKWAEIAKRLTGRTENSIKNHWNATKRRQYSRRKCRTKYPRPSSLLQNYIKSLNLDGKSDTMTPVPPPLSSLFKAPLTLPPPPPPPPLPLPPPIHQPEMFMEFCVSDRLVPDFDFGDVAEFAFSDKLFEGSSIDSLLDQLP…
>VcMYB135	>VcMYB135	maker-VaccDscaff27-augustus-gene-117.25
ATGGGAAGGCACTCATGCTGTTACAAGCAGAAACTGAGGAAAGGACTATGGTCCCCAGAGGAAGATGAGAAGCTTATGAAGCATATAAGCCAATATGGACATGGCTGTTGGAGCTCTGTGCCCAAACTAGCAGGTTTGCAAAGGTGTGGGAAGAGTTGTAGATTGAGATGGATAAATTACTTGAGGCCGGATTTGAAAAGAGGGACATTTTCGCAGCAAGAGGAGAGTTTGATTGTGGAACTCCACTCGGTTCTCGGCAACAGATGGTCGCAGATTGCTGCTCAATTACCAGGAAGGACCGATAACGAGATTAAGAATCTGTGGAATTCCTCTATCAAGAAGAAGCTTAGGCTTAGAGGAATTGATCCAAACACTCACAAACCGATTTCGGAGGCCGAA…	MGRHSCCYKQKLRKGLWSPEEDEKLMKHISQYGHGCWSSVPKLAGLQRCGKSCRLRWINYLRPDLKRGTFSQQEESLIVELHSVLGNRWSQIAAQLPGRTDNEIKNLWNSSIKKKLRLRGIDPNTHKPISEAENEEEESESNTSNEKLCERVNEKPTIVDAGNSDKASERKNLNPNLKYANIINNNNNCSSLTNLPSSTTDEFSLDRFVSSHESSSTGGNPGYFNFQHLNYDSGNPNTSPFLNPNTIFFPSFSSPILSNNHPSIGSFDVNGPHHNWSNCTFSNNGSCSNGSNNSIELQSQNFPWGLENCVKSEKEAEIRSFEGNPEEIKWPEYVQTPFFTIQNQTEFTTEGLSTANWDQNQQQQQQQQQQCLEGGNLYHKHFQRLSANYGQFS
>VcMYB136	>VcMYB136	maker-VaccDscaff26-snap-gene-228.31
ATGGGAAGAGCTCCATGTTGTGACAAGGCAAATGTGAAGAAAGGGCCATGGTCCCCTGAAGAAGATGCAAAGCTAAAAGAGTACATAGATAAGCATGGGACTGGAGGGAATTGGATTGCTCTCCCTCAAAAAGCAGCCCTCAAAAGATGTGGAAAAAGCTGCAGATTGAGATGGCTCAACTATCTTAGACCAAATATCAAACATGGAGAGTTCTCTGATGATGAAGATCATAAAATCTGCAGCCTCTTCACTACTATTGGAAGCAGGTGGTCCATAATAGCAGCTCAATTGCCAGGAAGAACAGATAACGATATCAAAAACTATTGGAACACTAAGCTCAAGAAGAAATTCATGGGAAAATTATTCCCTCATCCATCTCAAAATCAGAGAAAATCCCAC…	MGRAPCCDKANVKKGPWSPEEDAKLKEYIDKHGTGGNWIALPQKAALKRCGKSCRLRWLNYLRPNIKHGEFSDDEDHKICSLFTTIGSRWSIIAAQLPGRTDNDIKNYWNTKLKKKFMGKLFPHPSQNQRKSHQSPNYPSFFPLYSPQSPTQTSHFTTYENPISLPPSFLNSSANFSSDATPTTILQAQESYVGPMFGGEASSSSDGSCSNQVIRGREHGNYGAPNGENLGLQSFFYDGFSDQKPNGLLYGGESDPVDYSSLEEIKELISTNNICSNLNFFC
>VcMYB137	>VcMYB137	maker-VaccDscaff26-augustus-gene-96.22
ATGCCATGCAGCAGTTCTAGCTTCCCAAAGTCTGCACAGATGTTTGTTGATGCCATCAAGAAGAACAGGGCCTGCCAGAAATTTCTTAGAAGTAAGTTGATGCAGATTGAAGCAAGGATTGAAGAGAACAAAACACTGAAGCAGCGTATTAAACTACTGAGAGATTTTCAGGTTAATTGCAAAAAGCGGACTGGGCGAGCATTGTCCCAGAAGAAGGATGCTCGAGTCCAGCTGGTTTCGGCCACAAAGCCTAGGGCCAATTGCAAGGTGAATGGGAATAATGGCTCTCCTTTATATTATGGCCCTAATGAGAATACTCATGTTACTAGTTATAGAATGGTGTTTAAGAAATTTCCGATCTTGTTGAATCGCGACAGGTGGTCTCATGAAGAAAGGGAG…	MPCSSSSFPKSAQMFVDAIKKNRACQKFLRSKLMQIEARIEENKTLKQRIKLLRDFQVNCKKRTGRALSQKKDARVQLVSATKPRANCKVNGNNGSPLYYGPNENTHVTSYRMVFKKFPILLNRDRWSHEERENLAKGIKQQFQELLLQKSVDLASDVEKSSGDSNDVDSMIASIRDLDITPENIRSFLPKVNWDRLASMYVAGRSGAECEARWLNCEDPLINRHSWSTREDKELLRIIQERGISDWINIAVLLGTNRTPFQCLARYQRSLNASILKREWTEDDDDKLRAAVGTFGEGNWQLIASTLEGRTGTQCSNRWIKSLHPAKQRVGRWTLEEDKRLKVAVMLFGPKNWNKIAQFVPGRTHVQCRERWFNNLNPSLIFGGWTQEEDSKLDAAVAK…
>VcMYB138	>VcMYB138	maker-VaccDscaff26-augustus-gene-63.27
ATGGGGAGTACTAAGGCAGTAGACAAGCCAAAACAGATGAAGCACAAAAAGGGATTGTGGTCACCGGATGAAGATCAAAGACTCAAGAATTATATCCTCAAACATGGCCATGGCTGCTGGACCTCTGTTCCTATCAATGCCGGGTTGCAAAGGAATGGAAAGAGTTGCAGGCTAAGATGGATTAATTACCTGAGGCCTGGTCTAAAGAGAGGAATATTTACTCCACAAGAGGAGGAGAGAGTCCTCAGTCTCCATGGCCTGTTAGGCAACAAGTGGTCCCAAATAGCTCAGCATTTGCCTGGAAGAACCGATAACGAGATAAAAAATTACTGGCATTCTTATCTGAAAAAGAAAGTAGCCAAATCAGAACACGCTGACCACCTCGGTAACAAAACCGAA…	MGSTKAVDKPKQMKHKKGLWSPDEDQRLKNYILKHGHGCWTSVPINAGLQRNGKSCRLRWINYLRPGLKRGIFTPQEEERVLSLHGLLGNKWSQIAQHLPGRTDNEIKNYWHSYLKKKVAKSEHADHLGNKTETTSPNTGNFTESSMSSLNSVNRNSSFESLEYADGSSTDTSRTIPQMNITIPKLLFAEWLSLDQFQSPGVGSSVSKDSSDRNPNIPDSFLNGLLNDQGSVGGEFQLESSNGSGDEEMFNPQFIKSGDWFSETGFVNFVNETDEDDMCNHFNINNGVMYI
>VcMYB139	>VcMYB139	maker-VaccDscaff26-augustus-gene-63.26
ATGGGGAGATCGCCTTGCTGTGAGAAAGATCAAGTGAAGAAGGGAGCATGGACTCCTGAAGAAGACGAGGTTCTCGTCGACTACATTTCCAAACACGGCCATGGTACCTGGCGTTCTCTCCCTAAGCGAGCAGGTCTCAGTCGATGTGGAAAGAGCTGTCGGCTTCGGTGGTCAAACTATCTTCGCCCCGACATCAAACGGGGTCCCTTCACTCCTGAAGAAGAGAATACTATTGTCCAGCTTCATGGGATGCTTGGGAACAAGTGGGCTGCCATTGCGTCCCAGCTACCAGGAAGAACAGACAATGAGGTTAAAAACTTCTGGAACTCTCATCTCAAGAAGCGCTTCTTAATTTTGGGCCTTAACATGCAGGCCTCCGGACTATCCTCCTCCTTTCAC…	MGRSPCCEKDQVKKGAWTPEEDEVLVDYISKHGHGTWRSLPKRAGLSRCGKSCRLRWSNYLRPDIKRGPFTPEEENTIVQLHGMLGNKWAAIASQLPGRTDNEVKNFWNSHLKKRFLILGLNMQASGLSSSFHNSIDVKPISPSTTHMAQWESARVEAEARLSMDSVLNPPSSGKTNCDYFLRLWNSEVGESFRKINEQYGGESQSPKTSGTSSSTKIGSGSIDQNCLEEYKSSKSFTDDLMLGTDSSNSYELDDDPSDSALKMLLDYPGSNDMGFLQGQTDDASIFL
>VcMYB140	>VcMYB140	maker-VaccDscaff26-augustus-gene-299.26
ATGATTTCAAACCACTTTGACAGCAATGGTGGTGGTGGTTACAACGGATTCGATCACATGGGTCAAGTTTCCCTGTCCATGAACTTTTTCGGAGAGAGAAAGGGTGTTCATGAAATGGGTCATCAGTTTCTGAATCTGCCATTGGAGGAGCAGAACAAGATGCCTTGGAGTTTTCAGAGAGCAGAGGAAAACAGGGGAGGAAAGTGGAGGGAGGAGGAGGAGAGAGAAAGGGTAACGGATTTTGGAGGTGAGGGTAGCGAAGAGGTGGGTGAGAAGAGATTTGGTGGACATACGAAGCTGTGTTCTAGAGGGCATTGGAGACCTCATGAAGATGCCAAGCTCAAAGATCTTGTTGCCCAATTTGGTCCACAAAATTGGAACTTGATTGCTGAAAAACTT…	MISNHFDSNGGGGYNGFDHMGQVSLSMNFFGERKGVHEMGHQFLNLPLEEQNKMPWSFQRAEENRGGKWREEEERERVTDFGGEGSEEVGEKRFGGHTKLCSRGHWRPHEDAKLKDLVAQFGPQNWNLIAEKLEGRSGKSCRLRWFNQLDPRINKRAFNEEEEERLLSAHKMYGNKWAMISRLFPGRTDNAVKNHWHVIMARRQRDHHQNSVYRRRKPPSSSSSSSPLGISKGFVWSDCNGSSESTVSTIDESASTITDLSLTPTAARLPLVSLSRFSPVHQLHHHTCGLHMGSFGGEGKALKMANVGLDQFCKGDGGAVTKGMDVDQSSNSSDSNSEVSASESVGNERSKFVINVKKNKIPFIDFLGVGAT
>VcMYB141	>VcMYB141	maker-VaccDscaff26-augustus-gene-17.30
ATGTGCACCTGTTGTCTCGTCCCGGCCTTAATTGGCCGGGGATTGGAGATGGGGAGGTCGCCGTGCTGCGACGAGAGTGGGTTGAAGAAGGGTCCATGGACACCGGAAGAAGATCAAAAGCTCACTGATTACATACATAGCAATGGGCATGGAAGTTGGAGAGCTCTTCCGAAGCTTGCTGGGTTGAACAGGTGTGGAAAGAGTTGCAGGCTGAGATGGACAAATTATCTGAGGCCAGATATCAAGAGAGGGAAGTTTTCTGAAGAAGAAGAGCAAATCATTATCAACCTCCACCAAGTCCTTGGAAACAAGTGGTCGGCGATCGCCACGCATCTTCCAGGCCGGACGGATAACGAAATCAAGAACTTCTGGAACACCCATCTCCGGAAAAAGCTTCTC…	MCTCCLVPALIGRGLEMGRSPCCDESGLKKGPWTPEEDQKLTDYIHSNGHGSWRALPKLAGLNRCGKSCRLRWTNYLRPDIKRGKFSEEEEQIIINLHQVLGNKWSAIATHLPGRTDNEIKNFWNTHLRKKLLQMGIDPVTHRPRTDHLNLLANLPQLLAATNFISNPMNNNPWDNNPLSLQTDATQMAKFQLLQNILQVLSTNPSPPAVPMEALNLIGSQPFPNNQQIYEYLRGVNSVNLSQNIPTSTFPNLDNFHLPNDLHDHIVQPNINGNSKTHVENVHDNNVGNYNQFVSGFQTEHSLPALVSDLPDFSTVKKMENKYNPSIDMSTNPSSTSTTFEAWGDLMDDEAVGDSYNWRDIIE
>VcMYB142	>VcMYB142	maker-VaccDscaff25-snap-gene-14.33
ATGGGAAGAGCTCCTTGTTGTGACAAGAGTAAGGTGAAGAGAGGTCCATGGTCTCCTGATGAAGATGCCACTCTCAAGGACTACCTTCACAAATTTGGCCCTCCTGCCAATTGGATTGCCTTGCCACACAAAGCCGGGCTAAAGCGCTGCGGCAAGAGTTGTCGTCTGAGATGGCTCAATTACCTTCGGCCAAACATCAAACATGGAGGCTTTACTGAAGAGGAAGATGACATTATTTGTGCCCTCTATACCAAACTTGGCAGCAGGCAAATGGTCTGTCATAGCATCCCAACTACCCGGAAGAACAGACAATGA	MGRAPCCDKSKVKRGPWSPDEDATLKDYLHKFGPPANWIALPHKAGLKRCGKSCRLRWLNYLRPNIKHGGFTEEEDDIICALYTKLGSRQMVCHSIPTTRKNRQ
>VcMYB143	>VcMYB143	maker-VaccDscaff25-augustus-gene-240.23
ATGAGCCACAGATATCTAGCAGGATTTGTTCTATCTTGGATTCACGAGATGAGTATCCCAGTTTTGGGGGTGCGGAGGTACTCGGTGGAGGATGCGGTGTCAGAGAAGGAGTTAGCCTCATCACAGATGGTGTGTGAGATCATTTCGAGGAGTGAGCCTCTGGTGTGGACAGAGGGTTGCTGCATTCTCTTGACAGGACATGATGCTAGAGTGGCGGAGATGAAGCTGCGGGCACTCGATGAGGGGGTGCGGACGCTTCTGTTGGTGAGCGAATACACTTCGGGTTTGAGGTGTGCGAGTGGAGGCATTCTTTTTTATGGGATGCGGTACTCGGGATTTCCTGATTGGCTGCGGAGTCTGGTTTTGCAAGGATACACTCTTTCGGGATTTGTGTACTCT…	MSHRYLAGFVLSWIHEMSIPVLGVRRYSVEDAVSEKELASSQMVCEIISRSEPLVWTEGCCILLTGHDARVAEMKLRALDEGVRTLLLVSEYTSGLRCASGGILFYGMRYSGFPDWLRSLVLQGYTLSGFVYSVWWCMDARLNVGLKKGPWTPEEDQQLSAYIQQYGHGSWRALPANAGLQRCGKSCRLRWTNYLRPDIKRGKFSLQEEQTIIQLHALLGNRCICTNLCLKHHSFPITNPGLFVDTGEAMGLANNFPDEIEILQLQGLAYSTDGDSFSMGNETLLLPNIMEAGLGDVLLDDSNQLYTSITNGNSGSIAGSCCDNFEANKNYWYNILNLVNFSPSDYPVYVLN
>VcMYB144	>VcMYB144	maker-VaccDscaff25-augustus-gene-200.22
ATGGAAGAAGCTGGTGGTGGAGGCGGCGGCGGTTCTAGTAGTGATATTGATGCTAGGACTTGTCCGCGCGGCCACTGGAGACCCGCCGAGGATGAAAAACTCCGGCGGCTCGTGGAACAATATGGTCCTCAAAACTGGAATTCTATTGCTGAGAAGCTCCAAGGACGATCGGGAAAAAGTTGCAGACTGAGGTGGTTCAACCAACTTGACCCAAGAATCAACAGAATGCCATTTACAGAGGAAGAAGAAGAAAGGCTCCTTGCAGCCCATCGCATACATGGAAACAAGTGGGCTTTGATTTCCAGGCTATTCCCGGGTCGAACCGACAATGCCGTGAAGAATCACTGGCATGTCATCATGGCAAGAAAAGAAAGAGAAAAATCCAATTCCAAACTGTGT…	MEEAGGGGGGGSSSDIDARTCPRGHWRPAEDEKLRRLVEQYGPQNWNSIAEKLQGRSGKSCRLRWFNQLDPRINRMPFTEEEEERLLAAHRIHGNKWALISRLFPGRTDNAVKNHWHVIMARKEREKSNSKLCGGKRSFHYSLGDTTISPSYDFRRRNANPAENYRMKNMFESFGFVEFQTPNEESASSTSWTFTRPSDSGAKNQSKTDLLRREGGDTLNPSSHYCPKERSNNLKQPLWRYNLKDSSAYGRFRDLGPLGFQKCKRVVPSSFGYSKLLGGGGGGGGGGTGDATNGLLMKKDLVRFGDHNSHYPFEKMRAAINEKKDGDESLRQKDVPFIDFLGVGISS
>VcMYB145	>VcMYB145	maker-VaccDscaff24-snap-gene-213.30
ATGGTATTAGGAGTTATGGGATGTCCTAATTGGCGGAAAGATAAACCTGGCAATTCCAAGAAAGAAACCCTAGAAGCCCAAAAAAAATTGTCAGGAATAATTATGGCTGCTCATGTTGGCTGTGGAACATGGACAAAACAGATATCTTGCATGCTGAGTAGCACCACCGAGATTTCTAACAGTTGGACCAGATGCTGTGTTGATAGCTGTTGTTTGGTTCATGAGGCACGCTTTTGTAGATCAGATAGTCAAACGTGGGAGTCATTGCCGTTATCCACGTTCTATGATGCAACTACCGATGCTGAGAGTAGCAATGATAAAGAGGTTCTCCTTCTGTCTGCATGTTGTGGAAGTTTGTGCAAGTACTTAATGGTGGCCTCTGGTTGGGGATCCGTTTTC…	MVLGVMGCPNWRKDKPGNSKKETLEAQKKLSGIIMAAHVGCGTWTKQISCMLSSTTEISNSWTRCCVDSCCLVHEARFCRSDSQTWESLPLSTFYDATTDAESSNDKEVLLLSACCGSLCKYLMVASGWGSVFILRAPAQTIMKIWDHAAGMICVHEAGGKVTDWRGSEVDLSVDQVERRFICPTGGVLVTNSSLHSKLLDTYVCSDHHNIRGKKGVYKLVSTMGRAPCCEKNGLKKGPWTPEEDQKLIDYIHQHGYGNWRTLPKNAGLQRCGKSCRLRWTNYLRPDIKRGRFSFEEEEAIIQLHSILGNKWSAIAARLPGRTDNEIKNYWNTHIRKRLLRMGIDPVTHSPRLDLLDLSSILGSSLYNSSQMNLSRLLGVQPLVNPEILRLASSLLSSQ…
>VcMYB146	>VcMYB146	maker-VaccDscaff24-augustus-gene-87.27
ATGACTCCTTATGAAGAGCGCCTTGTGGTGGAACTTCACTCCAAATGGGGAAATAGATGGTCAAGAATTGCTCGCAAGTTACCTGGGAGGACTGACAACGAGATCAAGAACTATTGGAGGACTCACATGAGGAAGAAGGCACAAGAGAAGAAACAAACCATGTCTTCACCTTCCTCTGGCTCCAACTGTTCTTCGCCGGCTTCAAGCAATGCTCCGACGGACTCTATGCCAGTTGTGGACAGTTTTTCGCCTTCAAACAATCCTGCAGTGGATTCCATGCCTGTCAAGGAGAACAAGGAAAGAAGCTTTTATGATACAGGTGGAGATATTGAGATGTGGGCTCCAATGGCAAAAAAGGATAAAGAAGTGGAAGAGAGTGACAAGGTTTACAACATGGAT…	MTPYEERLVVELHSKWGNRWSRIARKLPGRTDNEIKNYWRTHMRKKAQEKKQTMSSPSSGSNCSSPASSNAPTDSMPVVDSFSPSNNPAVDSMPVKENKERSFYDTGGDIEMWAPMAKKDKEVEESDKVYNMDDIWKDIDLLENDTIKSIQTMTSPIWNFCPDLLWMMEEDSRMFPTMTDQFFASSTLTG*
>VcMYB147	>VcMYB147	maker-VaccDscaff24-augustus-gene-34.41
ATGGTGAGAGCTCCATGCTGTGAGAAGATGGGGCTAAAGAGAGGCCCATGGACGATTGAGGAAGACAGGATTTTAATCAACTACATCACTGCTTATGGTCATGGCAATTGGAGGGCACTTCCCAAACAAGCTGGTTTGTTGAGGTGCGGAAAGAGTTGTAGGCTCCGGTGGACGAATTACCTGCGACCAGATATTAAGCGAGGAAATTTCAGCAGAGAAGAGGAGGAGACTATCCTTGAGTTGCATGAAAAGTTGGGAAACAGATGGTCGGCCATTGCAGCGAGGTTACCGGGGCGAACGGACAACGAAATCAAAAACGTGTGGCATACTCACTTGAAAAAGAAACTGATAACAAAAAACCAGCTGGAAATTACCAAACCACCCCCGGTACTACCACAT…	MVRAPCCEKMGLKRGPWTIEEDRILINYITAYGHGNWRALPKQAGLLRCGKSCRLRWTNYLRPDIKRGNFSREEEETILELHEKLGNRWSAIAARLPGRTDNEIKNVWHTHLKKKLITKNQLEITKPPPVLPHSTQNHKHDHQVTAEKEPQVPMNYPNQESPQHSSSDAASSATTTTCASNGSFHDSFSHEMDENFYGHEMDEDFWADVLSVDISSDFDQFSQLDGVENVCGYNSNMNDGMEYWFNLFSSAGEMQELPGF
>VcMYB148	>VcMYB148	maker-VaccDscaff24-augustus-gene-321.28
ATGAGGAAGCCAGATCTATGTGGGAAGAACAATGCCAACAATGGCAGTAATAATAATAACAATAATAACAAGTTGAGGAAAGGTTTGTGGTCACCAGAGGAAGATGAGAAGCTGATGAATTACATGGTGAGGAGCAATGGCCAGTTGGGGTGCTGGAGCGACGTTGCGAGAAATGCTGGGCTCTTGAGGTGTGGAAAGAGTTGTCGACTTCGTTGGATTAACTACTTGCGGCCTGACCTCAAGCGAGGAGCTTTCTCCCCTCAAGAAGAAGAACTCATCCTCCATTTGCATTCCCTTCTTGGCAACAGGTGGTCTCAAATTGCAGCACGCTTGCCTGGACGCACTGATAACGAGATAAAGAATTTTTGGAACTCAACGATAAAAAAGAGGCTCAAGAAC…	MRKPDLCGKNNANNGSNNNNNNNKLRKGLWSPEEDEKLMNYMVRSNGQLGCWSDVARNAGLLRCGKSCRLRWINYLRPDLKRGAFSPQEEELILHLHSLLGNRWSQIAARLPGRTDNEIKNFWNSTIKKRLKNTSSSSPTPSPNASDSSLEHLEVMQGIMAMQDQNMMAMFMNSSSSSSSSSATRAIDQMPVIGTGNGYFNVPTFMPQVGMDIGDGCFGNHGMFGQNEGMFFPPLESITIQENGENKNIIDRNTYNYNPLNNISKVETMGGFENCFQGEDLKVGEWDLEELMKDVSSFPFLDIQSE
>VcMYB149	>VcMYB149	maker-VaccDscaff23-augustus-gene-204.45
ATGGGTAATAGTCGGCTTGAAATTCTGGATATTGGGGATGAAATAAAGAAGGGGCGATGGAATGAAGAGGAAGATGAAGTACTGGTAAGGCATGTGATGAAGTATGGTCCAAGAGAGTGGAGCTCCCTTCGATCCAAAGGTCTTTTGCAGCGCACTGGCAAGTCCTGTCGCCTACGCTGGGTTAACAAACTCAGACCCAATTTGAAGAATGGGATGAGGTTTTCAGCAGAGGAGGAGAGGATTGTGTTAGAATTGCAAGGAAAGCTGGGGAACAAATGGGCAAGAATAGCCACGTGTTTGCCGGGGAGGACAGACAATGATGTGAAGAATTTTTGGAGTAGCAGGCAAAAGAGACTGGCAAGGATTCTGGAAAGAGCTCCATCATCATCCGAAGCACAA…	MGNSRLEILDIGDEIKKGRWNEEEDEVLVRHVMKYGPREWSSLRSKGLLQRTGKSCRLRWVNKLRPNLKNGMRFSAEEERIVLELQGKLGNKWARIATCLPGRTDNDVKNFWSSRQKRLARILERAPSSSEAQNNTAVGVLHVDVPAVMEIRPSPYLRFRYITFYVSLLFWNLFQEYLACTTLLGGKNIGFVAYITFYVSLLFWNLFQEYLACTTLLGGKNIGFVAYICRTEAPKLSSSPLEEESLSSLDNNSQMIKIVPKPNLVYSLLDQLDFHPADEKNPVDDSQLQFPFPSIPDLQQDFPPALATEVSKNFLDVFGNVDASDNGNLSQFPFVPQYLGPCLGGSCSSGGRGGNVNPAIFPDGFFSDFPADIFDHMEPIPSPSEWG
>VcMYB150	>VcMYB150	maker-VaccDscaff23-augustus-gene-197.19
TATATATATGTTGTTATCTCCATCAAGCCAGTTAGAATCAGAAAGCTGTCTCCCTTTGGAACTGGTAAAAACCCAAAAATGAGGAAGCCAGCAGAGACCATAATGGGAAGAGAGAAAATCATGAAAAACAATAATAGCAAAACCAAGCTGAGAAAAGGGCTGTGGTCACCGGAAGAAGATGACAAGCTTTTGAAGTACATGTTGAGAAATGGGCAAGGTTGTTGGAGCGATATCGCGAGGAATGCCGGGTTGGAAAGGTGTGGGAAGAGCTGCCGCCTTCGTTGGATCAATTACCTGAGGCCTGATCTCAAGCGCGGCGCGTTTTCCCCTAAAGAGGAAGCACTCATCCTTCATTTGCATTCCATCCTTGGTAACAGGTGGTCTCAAATTGCGGCACGC…	YIYVVISIKPVRIRKLSPFGTGKNPKMRKPAETIMGREKIMKNNNSKTKLRKGLWSPEEDDKLLKYMLRNGQGCWSDIARNAGLERCGKSCRLRWINYLRPDLKRGAFSPKEEALILHLHSILGNRWSQIAARLPGRTDNEIKNFWNSTIKKRLKNNSSTISTSSSPNNSTTDHDQSNPKDATGRQIMFMHDPDIMAAMFMDSLSSSSSSSMHEMVMSTSNSLNPFPFPFLDNSYEYLSNISTQGGAGEGYFGDFGFVEAGATGLKSDPLIPSLDNAGGDHDHFFDSKKFGNNSLGINGDQGIKMEVVLGVGNHWQGENFKMGEWDFEGFLESTVSNTYPWLNDL
>VcMYB151	>VcMYB151	maker-VaccDscaff23-augustus-gene-105.26
ATGTGGGCGTTGAGTCTTATCTCCATCGAGAGTACCTTTCTTAATTTCAAGGAGCTGGCAAACTATAGCTGTCTTCTACGGTGTGGAAAGAGCTGCCGCCTCCGGTGGATAAACTATCTGAGGCCAGATATTAAACGTGGTCCCTTCAGTCCTGAAGAAGAAAAGCTTGTCATACAGTTGCATGGCATTCTTGGCAACAGGTGGGCTGCAATTGCCTCTCAACTCCCTGGAAGGACGGACAATGAGATCAAGAATTTATGGAACACACACTTAAAGAAGCAGCTAATTTGCATGGGCATTGACCCACAAACACACCAACCCTCCACCTCCACTGGTCCAAACAGAAAACCACCTGCCCCACCCTCCACCCGCCACATGGCACAATGGGAGAGCACGAGG…	MWALSLISIESTFLNFKELANYSCLLRCGKSCRLRWINYLRPDIKRGPFSPEEEKLVIQLHGILGNRWAAIASQLPGRTDNEIKNLWNTHLKKQLICMGIDPQTHQPSTSTGPNRKPPAPPSTRHMAQWESTRLEAEARLSRESSLLNPPPSSGTHSSDYFLRIWNSDVGESFRNLNKTSCQSPVFSQASSAKCGSVSGTTTEMGVAQIGSNKNEDIEFKSRNVDTDNVMDSSDSSSSKELEDLSDTALQLLFDFPGNHDMSFLDHDDNYAFMSCHV
>VcMYB152	>VcMYB152	maker-VaccDscaff22-snap-gene-26.52
ATGGAAGAAGTTAAAGGGTCTGATGCTGAATCTTCTGGTTTTCCGACGTCGGATGAAAATAGTGATGGTGCAGACCAAAAGCCAGTCGCCATTCAAGGGAGGATGACTGGTCCAACAAGAAGAGTCTCAAAGGGAGGCTGGACAGAGGAAGAGAACAAAATCTTGGCCTTTGCTGTTCAAAAGTTCAATGGAAGGAACTGGAAAAAGATTGCCGAATGTGTTCCTGATAGAACAGATGTCCAGTGCCTTCACCGGTGGCAGAAAGTTCTTAATCCTGATCTTGTTAAAGGGCCTTGGAACAAACAGGAAGATGAACTTATCCTTAAGATGGTTAAGGAAAAGGGGACTCAGAATTGGTCTGAAATAGCAAAACACCTACCCGGACGCATAGGCAAGCAA…	MEEVKGSDAESSGFPTSDENSDGADQKPVAIQGRMTGPTRRVSKGGWTEEENKILAFAVQKFNGRNWKKIAECVPDRTDVQCLHRWQKVLNPDLVKGPWNKQEDELILKMVKEKGTQNWSEIAKHLPGRIGKQCRERWYNHLNPEINKTPWTKEEELALVSAHRTYGNRWAKIAKFLHGRTENAIKNHWNSSLKKKMELNSTTGIVSRKMEPGVCGSNKPKLVEGRKELEHKVDSEIRTDTFLRLDSEGRGNHFQSFKKGNCRIPIDSSNGTINSRVFRIPSSHSALEETLPAGKCLDSGAPIKPVEKNLGRLCYEPLEEEDLGVFLKTGKFPSTDSYIRLPSTPVSFSTPKNTHEGRQCNSPESVLRSAAMSFKTMPSIIRKRVLKTCSAQGSTSSFS…
>VcMYB153	>VcMYB153	maker-VaccDscaff22-snap-gene-24.46
ATGAGCTTTTTAGAGCATGGCGCAAGAACAATGGAGAGAATGGAGCTTTTGGTTTTGAGTACATTTAAGTGGAGAATGTTATCGCCGTGTAAAGATTGTTCTGATGGCACAATGTACTCGTGTTTACGTGAAGCCCTCCGAATTGGGTTGGCGCCTCTCTCTCTCGCGCAAAAGCTCTATTGTGATTTGGGTGATGCAGATCGAGGATTCAGGCCCCCAAAAGGTCTTCTTCGCTGTGGAAAGAGTTGTCACCTTCGCTGGACAAACTATCTTAGGCCAGATATTAAACGCGGACCCTTCAGTCCTGAAGAAGAAAAGCTTGTTATACAGTTGCATGGCATACTTGGGAAAAGGTGGGCTGCAATTGCCTCTCAACTACCTGGAAGGATAGACAATGAG…	MSFLEHGARTMERMELLVLSTFKWRMLSPCKDCSDGTMYSCLREALRIGLAPLSLAQKLYCDLGDADRGFRPPKGLLRCGKSCHLRWTNYLRPDIKRGPFSPEEEKLVIQLHGILGKRWAAIASQLPGRIDNETKNLWNTHLKKRLVSMGIGPQTHEPL
>VcMYB154	>VcMYB154	maker-VaccDscaff22-augustus-gene-3.22
ATGGGAAGGGCTCCATGTTGTTCCAAGGTTGGGTTGCATAGAGGTCCATGGACAGCTAGAGAGGACTCTGTGCTTACTAAGTACATTCAGGTTCATGGCGAAGGCAACTGGAGATCTCTCCCTAAAAAAGCCGGGCTACTTAGGTGCGGAAAGAGTTGCAGGCTAAGATGGATGAACTACCTAAGACCCGATATCAAGAGAGGAAATATCGCTCCCGATGAGGACGACCTTATTATCAAAATGCACGCTCTTCTCGGCAACCGATGGTCTCTCATCGCTGGAAGGCTGCCTGGTCGAACCGATAACGAGATAAAAAACTACTGGAACACCCATCTTAGCAAGAAACTCAGAAGCCAAGGAACCGACCCCAATACCCACAAAAAGTTGAGAGATCCCTCC…	MGRAPCCSKVGLHRGPWTAREDSVLTKYIQVHGEGNWRSLPKKAGLLRCGKSCRLRWMNYLRPDIKRGNIAPDEDDLIIKMHALLGNRWSLIAGRLPGRTDNEIKNYWNTHLSKKLRSQGTDPNTHKKLRDPSDQEPPKKRRNNSTSKKQKNKGNKSNEVLLTEKQKVHAPKPTRIKSLTSFSVSRNNSFDWTSGCSSNEGEHRGLFGAEVADINNPWSNFKEVGFLIGEDQDHDDHDNHHLVNGSDFACGSFVPMGGDNNLEKLYEEYLQLLEIGDHDDDHVQLDSFAESLLI
>VcMYB155	>VcMYB155	maker-VaccDscaff22-augustus-gene-291.38
ATGGAAGGTGGTGGTTTTGGGTATGGGAATTTACCGAACAACCCTTCTTCTTATAAGCCTAGTGATCTTCCATTTACAGACATAGAGAGGTTCTTGTTGGGAAAAAACCTTGAAAATGGTTTTTCTTCTTCTTGTGGTGGTGCAGTTGGTGGCTACTCAGACGGGTTTTTGCGGCCGAGTTTGGTGGCCAAGAATTGCATTGGAGACAATCTTGTTTTTGATGTACAGAGGTATGTGGTAAATACAAACTTGCATTTGCATGAAGAAGATGAATCAAGAGATCGAAGCTCGAGCGGGGTTGAAAGGAGAGGGAAAGGTCGCTCTTATGTAAATTCGATCAAAGGGCAATGGACTGATGAAGAAGACAGGAAATTGCTCAAGTTGGTGAAAAAGCATGGA…	MEGGGFGYGNLPNNPSSYKPSDLPFTDIERFLLGKNLENGFSSSCGGAVGGYSDGFLRPSLVAKNCIGDNLVFDVQRYVVNTNLHLHEEDESRDRSSSGVERRGKGRSYVNSIKGQWTDEEDRKLLKLVKKHGERRWAQVAKQMVGRAGKQCRERWHNHLRPDIKKDKWSEEEEMLLIQAHKIVGNRWAEIAKLIPGRTENSVKNHWNATKRRQNSKKTIKTQQGQTGKSKPSLLQDYIKNLHHTTTTNTATATTTPTPTSTITESESSIDDSPQLINQKNMDDELNFMINFFGNSTEKNLGAVELKPDQNDHVRSKEELPRSTHLASDLYLSYLLDGPAPAASCSMDYCYDMDMDLVVHSIPGQASCSGKKDTDLMEMVDASYSSLAGNWQY
>VcMYB156	>VcMYB156	maker-VaccDscaff22-augustus-gene-273.29
ATGGTGAACGAGGAAATCCGAAAGGGGCCATGGACTGAACAGGAAGATGTTCAGCTGGTTTTCTACGTGAAGTTGTTTGGGGATCGCCGATGGGACTTCATAGCGAAAGTTTCAGGTTTGAAAAGAACTGGAAAGAGCTGCCGTTTGCGTTGGGTTAATTACCTCCACCCTGGCCTTAAACATGGCAAGATGACTCCCCACGAAGAGCGGCTCGTGATCGAACTTCAATCCAAATGGGGAAACAGGTGGTCAAGAATTGCGCGGAAGTTACCCGGGCGAACTGACAACGAGATCAAGAATTACTGGAGGACCCATATGAGGAAGCAGGCTCAAGACAGGAAAAGAACAGTGTCTCTTTCTCCATCAACTTCAAATTCATCTTCTTTCGAGTCCAACAAT…	MVNEEIRKGPWTEQEDVQLVFYVKLFGDRRWDFIAKVSGLKRTGKSCRLRWVNYLHPGLKHGKMTPHEERLVIELQSKWGNRWSRIARKLPGRTDNEIKNYWRTHMRKQAQDRKRTVSLSPSTSNSSSFESNNPPVDSMPFMETQERSFYDTGGLEMLAPRGKNTKQEDQKEVEKGYSLDDIWKEISICEIDTVEGFSEEGCNLSSQTMTSPIWNHFPDMLSMMEQEESTIFVPNMTDQFFAGYEQFKSSTLTAGL
>VcMYB157	>VcMYB157	maker-VaccDscaff22-augustus-gene-139.29
ATGCTCGTCTTGGCAATAGGTGGTCTAAAATTGCAGCACGATTACCTGGGAGAACAGACAACGAGATTAAGAATCATTGGAATACCCATATCAAGAAAAAGCTTCTCAAGATGGGAATCGATCCTGTCACCCATGAACCCCTCAACAAAGAAGAAaNNNNNNNNNNGTTGTAGGTGGTCTAAAATTGCAGCACGATTACCTGGGAGAACAGACAATGAGATTAAGAATCATTGGAATACCCATATCAAGAAAAAGCTTCTCAAGATGGGAATCGATCCTGTCACCCATGAACCCCTCAACAAAGAAGAAACCAAGACAAGCGAATCGTCGTCTCATTCTGATCATTCGCCAAACAACCATGAAGTAAAATCACAGGAAACCAACGACAATAATCCTAGC…	MLVLAIGGLKLQHDYLGEQTTRLRIIGIPISRKSFSRWESILSPMNPSTKKKXXXXCRWSKIAARLPGRTDNEIKNHWNTHIKKKLLKMGIDPVTHEPLNKEETKTSESSSHSDHSPNNHEVKSQETNDNNPSSEENSICSPAENLSNNESNLLSLCDDDLLMSCLWGDEETPIIDEISWDFPAAGPDFNNSNSSITSWDETCSWLLDCQDFGVQDFGVDCFNDVEVMMNTLNTIDMDKKY*
>VcMYB158	>VcMYB158	maker-VaccDscaff21-snap-gene-97.29
ATGGTATCTAACGCCGATGATGAAGACGATCAATTGTCCGGAAGTGAGGGCGACGAGGGCTTGGACGAGGACATGGAAGCCCTAAGGAGGGCCTGCATTATCACGGGAACCGACCTTAATTCCCTCCAACCTTCCTCCTCTGCCCCCACCACCGCCGACAAATCCGGCTTTGCGGCGGCCTCTGATTCCGATGAGGAGGAGGAGGATGACCTGGAATTGGTTTGCGGGATACAGCGGAGGTTCTCGGCGTGCAATCACGCGGAGGTACCTCTCTTTCTAAAGCCCCTCAGCACGCTTCCCCCGGCTGTCTCCGACCAAGATAATGATGAGGACGATTTCGATACACTCGGTGCGATTCAAAAGCGTTTTGCGGGACATGATAAAGACGGAACTAATGTT…	MVSNADDEDDQLSGSEGDEGLDEDMEALRRACIITGTDLNSLQPSSSAPTTADKSGFAAASDSDEEEEDDLELVCGIQRRFSACNHAEVPLFLKPLSTLPPAVSDQDNDEDDFDTLGAIQKRFAGHDKDGTNVSEGFPDFLDLYNNSRSSNGISPSGLIEWHQPDNHSLSTMPCSSSNFPKSAQMFVDAIKKNRACQKFLRSKLMQIEARIEENKTLKQRIKLLRDFQVNCKKRTGRALSQKKDARVQLVSAIKPRANCKVNGNNGSPLYYGPNENSHVTSYRMVFKKFPILLNRERWSHEERENLAKGIKQQFQELLLQKSVDLVSDVEKSSGDSNDVDSMIASIRDLDITPENIRSFLPKVNWDRLASMYVAGRSGAECEARWLNCEDPLINRHSWS…
>VcMYB159	>VcMYB159	maker-VaccDscaff21-snap-gene-51.43
ATGGTGTCCGTGAACCCGAACCCGCCCGAAACCTTCTTCTTGGATCCGGCCCTAATGGCTCTTCCAGGTCTCGCCACTATTTCCACTCCCACCGCCGCCATCGCAGCAGCATCCACAACCACGTCGTCTGACGACCCGTCGAAGAAGATCCGAAAACCCTACACCATTACCAAGTCTCGTGAGAGCTGGACCGAGCCCGAGCACGACAAGTTCCTCGAAGCCCTCCAACTCTTTGACCGTGATTGGAAAAAGATTGAAGCATTTATTGGGTCGAAGACTGTCATCCAGATACGTAGCCATGCTCAGAAGTACTTTCTTAAGGCTCAAAAGAGTGGGACAGGTGAACATCTACCACCTCCTCGTCCAAAAAGGAAAGCTGCTCACCCGTATCCGCAAAAA…	MVSVNPNPPETFFLDPALMALPGLATISTPTAAIAAASTTTSSDDPSKKIRKPYTITKSRESWTEPEHDKFLEALQLFDRDWKKIEAFIGSKTVIQIRSHAQKYFLKAQKSGTGEHLPPPRPKRKAAHPYPQKASKNAPVLSQVTESFETLPIVADPVRRPDSSSLLGKPIKSAAVSSRTDYSAGSLLHAKQGDMTSAGRPSANNCCSSTESTPRTWPSGEMIDQGNHGPPLRGNSNFIAHILLVLPDFVQVYSFIGSVFDPNSAGQLGKLKKMDPIDVETVLLLMRNLSINLTSPDFEEHRRLLSSYEIDADKENSGAVNKIPP
>VcMYB160	>VcMYB160	maker-VaccDscaff20-snap-gene-252.43
ATGACTCTCTCCTCCCTCATTGGATCGCGTAGTTTTGAGCTTTGTTGGGAATTGGGGAATGCAGATTTGCTTTTCTGTCAAGCGATGATGGAAAGTGATAGGACAAAAACTGCTTCAGAAGGGGTTAGCGTTAGCAATGGTTCTCAGAGAATGCGACCTTTGCATGGGAGGACGAGTGGCCCCACAAGGCGTTCTACGAAGGGACAATGGACAGCAGAAGAGGATGAGATTTTGCGGAATGCCGTTGAGCGCTTTAATGGAAAAAACTGGAAAAAAATTGCGGAGTCCTTCAAAGATAGAACAGACGTTCAGTGCTTACACAGGTGGCAGAAAGTATTGAATCCGGAACTTGTCAAAGGTCCTTGGACTAAAGAGGAGGATGAAGTGATGATTGAATTG…	MTLSSLIGSRSFELCWELGNADLLFCQAMMESDRTKTASEGVSVSNGSQRMRPLHGRTSGPTRRSTKGQWTAEEDEILRNAVERFNGKNWKKIAESFKDRTDVQCLHRWQKVLNPELVKGPWTKEEDEVMIELVKKYGPKKWSTIAQHLPGRIGKQCRERWHNHLNPNINKEAWTQEEEVALIHAHHLYGNKWAELTKFLPGRTDNAIKNHWNSSVKKKLDSYLASGLLSQFQGLPHVSQANQSMPSSSSTPQQFSGDDSVPKEETEAEEISECSQSSNVVGCSQSTSDMSHAAARTREECVLADESSHVKDQSSNLASYSESYNVALQEGACSMPELGHNYHHGWGSYAGNNWLLNSNELPNLPSLDLGQESSEFLMHCLGDDENHEVIPVQVQSSMG…
>VcMYB161	>VcMYB161	maker-VaccDscaff20-snap-gene-232.35
ATGGGGGATCGCTATCATTCTGCTACAGCCTACGAAACACTGGTGGGACTGGGACTGAATCGTTCTCAGAAGAGCTGTAGATTAAGATGGTTGAACTATCTTCGTCCAGACATCAAGCGTGGTGACTTTGGTGAGGATGAGGATGATCTCATCATCCGACTACACAGGCTCTTAGGCAACAGGCAAGTTGAATCTTCTTCTTCTTCTTCTTCTTCTTCTTCTTAA	MGDRYHSATAYETLVGLGLNRSQKSCRLRWLNYLRPDIKRGDFGEDEDDLIIRLHRLLGNRQVESSSSSSSSSS
>VcMYB162	>VcMYB162	maker-VaccDscaff20-augustus-gene-92.16
ATGAGGGTTCCTTGCTGTGAGCACATGGGACAGAAGAAGGGGCCATGGACACCTGAGGAAGATCAGATACTGATTTCCTACATCAGAAAATATGGTCATGATAATTGGCGGGCACTGCCAAAACAAGCTGGTCTACTCAGGTGCGGTAAGAGTTGCAGGCTGAGGTGGACGAATTACTTGAGGCCTGACATCAAGCGAGGAAACTTCAGCAGGGAAGAAGAAGAAAACATTATAAAGCTGCATCAAATTCTCGGAAATCGATGGTCTGCCATTGCAACAAGATTGCCTGGACGAACAGATAACGAGATAAAGAATTTCTGGCATACTCGCTTGAAGAAGAAACTGCAGCATATTCAACTCAACAATGATATTACCATAAACGCATGTACAAAATCGTTT…	MRVPCCEHMGQKKGPWTPEEDQILISYIRKYGHDNWRALPKQAGLLRCGKSCRLRWTNYLRPDIKRGNFSREEEENIIKLHQILGNRWSAIATRLPGRTDNEIKNFWHTRLKKKLQHIQLNNDITINACTKSFPVNLSRDLIPQNSVHAPMLPQKVIENPYSPVVKATRPPGDDHMISFQNAQGMHRKHGASLSPRDDGNSHINEDMEFWFNLFIKAGDQSQNKLEK
>VcMYB163	>VcMYB163	maker-VaccDscaff20-augustus-gene-335.23
ATGGGACAACACTCTTGTTGCAATCAGCAGAAGGTTAAGAGAGGGCTTTGGTCACCTGAAGAAGATGAAAAGCTCATTAGATACATCACCAATCATGGCTATGGCTGTTGGAGTGAAGTCCCTGAAAAAGCTGGGCTACAAAGATGCGGTAAGAGCTGTCGCTTGAGATGGATCAATTACTTGAGACCTGATATAAGAAGAGGGAGGTTTACTCCTGAAGAAGAGAAGTTGATTATCAGCCTTCATGGTGCTGTTGGAAACAGGTGGGCACATATTGCAAGTCACCTGCCAGGGAGAACAGACAATGAAATCAAGAATTACTGGAATTCTTGGATAAAAAAGAAGATACAAAAGCCAACAACAAATTCAACATCTAATAAACCTAGAGCCGAACTTCGT…	MGQHSCCNQQKVKRGLWSPEEDEKLIRYITNHGYGCWSEVPEKAGLQRCGKSCRLRWINYLRPDIRRGRFTPEEEKLIISLHGAVGNRWAHIASHLPGRTDNEIKNYWNSWIKKKIQKPTTNSTSNKPRAELRSHFGHPGNQMDFLNQNLATKQPPLDQDALFSTSGPLFMFDTGSILEGMRIPDGNERGDLFHQPALELNSETWNVNQQEVPAFPPLDSNYLPPLIESMESMVPMEVQLPCINEERDMEFECLKRQELNEWVEVHESQQYCPSFPFWDQFDHQGPLSGEEVLAPTSSNLETMLSSYPSPLK
>VcMYB164	>VcMYB164	maker-VaccDscaff1-snap-gene-449.33
ATGCCGACCCCCTCCGGCAACCTACAATCTTCTAGAGAATACGGGATCACTTCGCGAACGACTCCAACCAGACGAGCATCCCACAACACAATGATGTCGCCGGAGTCTATTCCGTTTGCAATGCCTCCTCCAGTAGGAGAAGTGGTATGGAGTAGAGATGAAGAAGTGTGTAATGAGAAAAATATTATTGAGGATGGGAAGGAGGTAACAAATAATTGTGAAGATATAGTTGAGGAACCGCAGGTGGGAATGACATTCAACACATCAGATGGAACTTATCTCTATTATTCAAGATATGCTAAAGAAAAAAGGTTTGTTGTGGCTGAAAAATCATCGAGAAAGAGAAGAGATGGAAAGTTGAAGGATGTAACTCTTTCATGCAGTTGTGCTGAAAAGGCA…	MPTPSGNLQSSREYGITSRTTPTRRASHNTMMSPESIPFAMPPPVGEVVWSRDEEVCNEKNIIEDGKEVTNNCEDIVEEPQVGMTFNTSDGTYLYYSRYAKEKRFVVAEKSSRKRRDGKLKDVTLSCSCAEKAKVTTSNPSYKLWANHLRPNLKRGSFSPEEERLIIQLHAKHGNKWARMASLSLSLADCRLLEEGGTRGGRRWW
>VcMYB165	>VcMYB165	maker-VaccDscaff1-augustus-gene-354.29
ATGGGGAGAAAGCCAAGCTATGACAACAATGGAAGGAAGAAAGGGGCATGGAGTCCTGAAGAAGATGAGAAGCTCAGAGACTATGTTCTCAGATATGGCCATTGGAACTGGCGTGAACTCCCTAAGTTTGCAGGTCTAGCTAGATGTGGAAAGAGTTGCAGACTGCGATGGATGAACTACTTGCGTCCGAATGTCAAACGGGGGAGCTACACCAAAGAAGAAGAAGATATTATCATCAAATTACATGAAGAACTTGGAAACAAGTGGTCAGCCATATCTGCAAAGCTACCCGGGAGAACAGACAACGAGATAAAGAACCACTGGCACACCCACCTCAAGAAACGACTCAACCAAAACCAATCAACCACCAATTCCAGAATGATGATCGAGCAATCGAAC…	MGRKPSYDNNGRKKGAWSPEEDEKLRDYVLRYGHWNWRELPKFAGLARCGKSCRLRWMNYLRPNVKRGSYTKEEEDIIIKLHEELGNKWSAISAKLPGRTDNEIKNHWHTHLKKRLNQNQSTTNSRMMIEQSNNGAQSVSNKRQEFTPKQVAEDLDLSQPPILESSSSSEISNLSYDSALLCDMMNSVMDDISSTPLEPLMESTDDFWTQPFLADTVYYNQNIDDLSSPLVEGGFLSPYDLYYDDGLDFFYPSY
>VcMYB166	>VcMYB166	maker-VaccDscaff197-snap-gene-1.57
ATGGAGAATGGGGAAGGTGTTCCATGGACTGAAGAGGAACATCGGATGTTTTTACTTGGTTTGCAAAAGCTTGGGAAAGGTGACTGGCGTGGAATTTTACGCAATTACGACGAGATGACCTCCAACCTATTTGACATTGCTGCAGACGAATTCCTCTGGTACACACCTCACAGTGGGTTCAGCAACCAGTTGTCCGAGTTCAGAAACGCCATTTTGATGGCCGCTATATTCAATCAGACCCTAATTGTGCCTCCGGTTCTGGATCACCATGCCATTGCTCTTGGCAGTTCCCGTAAATTTAGGGTTTTGAGTCCCAACCAACTTCGATTTTCTGTCTGGAACCACGTCATTGATCTCATTCGTACTCACAGGCAAGTAATTTGTACCCACCTTATTTAC…	MENGEGVPWTEEEHRMFLLGLQKLGKGDWRGILRNYDEMTSNLFDIAADEFLWYTPHSGFSNQLSEFRNAILMAAIFNQTLIVPPVLDHHAIALGSSRKFRVLSPNQLRFSVWNHVIDLIRTHRQVICTHLIYLWTFSYSWLALRSQIDCPLFLELCGNAGLYYPATMVM
>VcMYB167	>VcMYB167	maker-VaccDscaff18-augustus-gene-378.19
ATGATCTGGCAGAATCTTTGTTTGGAGTATAATTACCTCCTTTGTGTTTGTCCATTTTCATTTTCAAGCTCTCAACGCAGTTTTTTTGTTTGTCTATTTGCTTCGTCTCTGAAAACTGCGAAAATGGGGAGGCAACCTTGTTGTGATAAGGTAGGGTTGAAGAGAGGTCCATGGACCATTGAAGAAGATCACAAGCTCATGAACTTCATCCTCAACAACGGAATCCATTGCTGGCGTACGGTTCCCAAGCTTGCAGTCAATGGATTGCCTAAACTTTTTTGCATTGGTGATAATGAAGGTTTGCTAAGATGCGGAAAGAGTTGCAGACTAAGATGGATTAATTATCTAAGACCGGACCTGAAAAGAGGGGCACTATCAGAAGTCGAAGAGGATCAGATT…	MIWQNLCLEYNYLLCVCPFSFSSSQRSFFVCLFASSLKTAKMGRQPCCDKVGLKRGPWTIEEDHKLMNFILNNGIHCWRTVPKLAVNGLPKLFCIGDNEGLLRCGKSCRLRWINYLRPDLKRGALSEVEEDQIIQLHARLGNRWSKIASYFPGRTDNEIKNHWNTRIKKRLKHLGVDPVSHKPIVQQEDEEKIETTQTSSSSIHQEKSFGVPVMITEKHTQNEEKPNEGAMKLDETTDLLRDCDEMVCFDVGLWMNQGATNSNSCSTSFSLEESLNPSMGESNPIQQWVDCVDSMLSWDEELFFLKNYPINQ
>VcMYB168	>VcMYB168	maker-VaccDscaff18-augustus-gene-364.34
ATGGAGAAAAAACCATGGAGCTCTCAAGAACAAGTGGTGAGAAAAGGGCCATGGACTATGGAAGAAGACTTGATCCTCGTCAACTACATAGCCAATCATGGTGAAGGTGTGTGGAACTCACTTGCTCGATCCGCTGGTTTGAAACGTACCGGGAAAAGTTGTCGGCTCCGGTGGTTGAATTACCTGCGACCGGACGTGAGGAGAGGGAACATTACACCGGAAGAACAGTTGTTGATCATGGAACTTCATGCTAAGTTCGGAAATAGGTGGTCGAAAATCGCAAAGCATCTGCCGGGAAGAACAGATAACGAAATCAAGAACTACTGGAGGACCAGAATCCAAAAACTCATCAATCGATCCAACGCAATTAGCGTTCGACATAGCAATTCTTCCGCGCGT…	MEKKPWSSQEQVVRKGPWTMEEDLILVNYIANHGEGVWNSLARSAGLKRTGKSCRLRWLNYLRPDVRRGNITPEEQLLIMELHAKFGNRWSKIAKHLPGRTDNEIKNYWRTRIQKLINRSNAISVRHSNSSARNFDPVGASTSQIPTSTIDETCCSPISYPGTDQSSTSQMSGVVDIHPHQAVELTSSTNMNFPGNYINPEDFPASFPTVPSENAWIFMEDFWAMPHLLNGD
>VcMYB169	>VcMYB169	maker-VaccDscaff18-augustus-gene-336.27
ATGGGTAGGCCACCTTGTTGTGATAAAGAGGGAGTGAAGAAAGGACCATGGACTCCTGAGGAGGATATAATGTTGGTGTCCTATGTTCAAGAACATGGTGCTGGGAATTGGAGGACTGTCCCTTCAAATACAGGGTTGCGTCGATGCAGTAAGAGTTGCAGACTTAGATGGACTAATTACCTCAGGCCAGGAATCAAGAGGGGCAGCTTCACAGAGGATGAGGAGAAGATGATTATCCAGCTCCAAGCCCTTTTAGGAAACAAATGGGCTGCCATAGCTTCTTACCTACCAGAGAGAACAGACAACGACATCAAAAACTACTGGAATACCCACTTGAGGAAGAAGCTCAAGAAAATCCAAGAATCCCCACTTTGCCATCACTCAATCTCCAGAGGGCAG…	MGRPPCCDKEGVKKGPWTPEEDIMLVSYVQEHGAGNWRTVPSNTGLRRCSKSCRLRWTNYLRPGIKRGSFTEDEEKMIIQLQALLGNKWAAIASYLPERTDNDIKNYWNTHLRKKLKKIQESPLCHHSISRGQWEKKLQTDINKAKQALSEALSLDKPNLILPELKPSNGYFSYSKPTQGSVYASSTENIARLLKGWVKKTPKLEQANSSSVNETTTASSEGDQTGPKEESVDLSEAYESLFGFESFESSNSEFSQSTSPDVSLVQDESKPDVGDHFPLSMLENWLLDEGLVQGKEELTDFSFDINADLFV
>VcMYB170	>VcMYB170	maker-VaccDscaff17-augustus-gene-52.12
ATGGAAATGAAGGAAAGGCAGAGGTGGCGACCTGAAGAAGATGCCCTGTTGCGCTCGTACGTTAAACAATATGGACCAAGGGAGTGGAACCTCGTCTCACAGCGCATGAACGCGCCCCTCAATCGCGACGCAAAATCCTGTTTGGAAAGGTGGAAAAACTATCTCAAACCCGGCATTAAGAAGGGATCCCTTACTGAAGAGGAACAACGTTTAGTAATCCGTCTCCAAGCCAAACACGGCAACAAATGGAAGAAAATCGCGGCTGAAGTCCCTGGAAGAACTGCAAAGAGATTAGGAAAGTGGTGGGAAGTTTTCAAAGAGAAGCAGCAGAGAGAACACAAGGAGAAGAACAATAACAAGGTTGTAGACCCTGCTGAGGACGGAAAGTACGATCGGATC…	MEMKERQRWRPEEDALLRSYVKQYGPREWNLVSQRMNAPLNRDAKSCLERWKNYLKPGIKKGSLTEEEQRLVIRLQAKHGNKWKKIAAEVPGRTAKRLGKWWEVFKEKQQREHKEKNNNKVVDPAEDGKYDRILENFAEKLVKERPNPTFHMATSNGGFLRSDPPPAATPPPPSLLPPWLSNSSNNASIRPHSPSVTLSLSPATVPPPPAIPWLNHPDSRFPAPHGESMFVSELTECCRELEEGHRAWVAHKKEAAWRLKRVELQLESEKACRRREKIEEMEAKVRALWEEQNAALERIEAEYREQLVGLRRDAEAKEQKLAEQWAAKHARLTKFLDQMGCR
>VcMYB171	>VcMYB171	maker-VaccDscaff17-augustus-gene-385.21
ATGGGTAGGAGCCCTTGTTGTGCAAAGGAAGGATTGAACAGAGGGGCATGGACTGCCATTGAAGACAAGATTCTAACAGAATACATCAAGCTTCATGGTGAAGGAAAATGGAGAAACCTTCCAAAGAGGGCAGGGCTCAAGAGATGTGGGAAGAGTTGCAGGCTTCGTTGGTTGAATTACCTGAGACCTGACATCAAGAGAGGAAATATCACACATGATGAGGAGGACCTCATCATTAGGCTCCACAAGCTCCTTGGAAACAGATGGTCTTTGATAGCAGGAAGGCTTCCTGGGCGAACAGACAATGAAATCAAGAATTATTGGAACACCAGCATTTGCAAAAAGGTACAAGGTAGCAAGTCCTTGAACCAATCCAAATCAAAGTCAAGTTTCAAAACA…	MGRSPCCAKEGLNRGAWTAIEDKILTEYIKLHGEGKWRNLPKRAGLKRCGKSCRLRWLNYLRPDIKRGNITHDEEDLIIRLHKLLGNRWSLIAGRLPGRTDNEIKNYWNTSICKKVQGSKSLNQSKSKSSFKTDEPKPNSESYVVRTKASRCTKLLTSPEAQNLQYLLRDRVVSPEPANNVSPFPSMEDNSFDFAISFDQMDEKFLSDFFHADFAPLSDFDQNGLETGDTSTNTSCSSQNSDQALLFSSEFMYCGFDPHSMAPLPDMGIDWLQDQ
>VcMYB172	>VcMYB172	maker-VaccDscaff17-augustus-gene-286.24
ATGGGACGCCAATCGTGTTATGTGAAGCCAAAGCTGAGGAAAGGTTTATGGTCACCTGAAGAAGATGAAAAATTGTTCAATCACATAACCAGATTCGGTGTCGGTTGCTGGAGTTCAGTTCCTAAATTAGCCGGTTTACAGAGGTGTGGAAAGAGCTGTAGATTGAGGTGGATAAACTACTTGAGGCCTGACCTTAAGAGAGGAATGTTTTCACAACAAGAGGAGGATCTCATACTCAGTCTACATGAATCTCTTGGCAACAGGTGGGCACAAATAGCAGCACAACTTCCAGGAAGAACCGACAATGAGATAAAGAACTTTTGGAACTCTTTTTTGAAGAAGAAACTAATGAAACAGGGGATTGATCCAAACACCCACAAGCCGATGACAATCGACGTC…	MGRQSCYVKPKLRKGLWSPEEDEKLFNHITRFGVGCWSSVPKLAGLQRCGKSCRLRWINYLRPDLKRGMFSQQEEDLILSLHESLGNRWAQIAAQLPGRTDNEIKNFWNSFLKKKLMKQGIDPNTHKPMTIDVDERNGKDFTEKTTMGSPDLKRLPTSVEQEIHFNSCYEGGLAEASREQFESKPIFDHQLLYEFQGSFNPTGYNYHQNPRPYDQTQMEVNENPLFGFSSMPNLMSFDPGNATETDFSGNSTSQMGSVFFNGGKEMSSSSSSNVNNMVENAGFSWGADKLESVFESQMNGIINKSEEMKASPCWADDFGASYPMASLSEAVFQEL
>VcMYB173	>VcMYB173	maker-VaccDscaff16-snap-gene-44.41
ATGGATTCTCGCGTTTTCCTTGCATTCTGTATTTGTTTCCTCTCTCTAGTGCCTGATCTCGCACATTCTGCCACAGACAAACAAACACAAGGGTCAGTTCTTAGATTGACGACTGGGGTTTCATCTGCTCCTTTTGATCCCACTCGGGTCACCCAAATCTCTTGGCGTCCCAGGGCTTTTCTTTACAAAGGGTTTTTGAGTGATGAGGAATGTGATCATCTCATTCATCTGGCTAAGGATAAGCTAGAGAAATCCATGGTGGCTGACAATAATTCGGGTAAGAGCATAGAGAGTGAAGTTCGAACGAGCTCTGGCATGTTTCTTAGGAAGGCCCAGGACGAAGTAGTTGCATCTGTTGAGGCTAGGATTGGCGCTTGGACTTTCCTTCCCGAAGATAAT…	MDSRVFLAFCICFLSLVPDLAHSATDKQTQGSVLRLTTGVSSAPFDPTRVTQISWRPRAFLYKGFLSDEECDHLIHLAKDKLEKSMVADNNSGKSIESEVRTSSGMFLRKAQDEVVASVEARIGAWTFLPEDNGEAIQILHYEHGQKYEPHFDYFYDKINQELGGHRVATVLMYLSDVKRGGETVFPNSEAKDTQPKDGDWSDCAKNGYAVKPNKGDALLFFSLHPNATTDPLSLHGSCPVIEGEKWSATKWIHVRSFEKASRKANGDCSDENENCALWAAAGECESNPNYMVGSKNMGGFCRKSCKRGLWTPEEDAKILAYVASNGIGNWTLVPQKAGLNRCGKSCRLRWTNYLRPDLKHDSFTPEEEQLILDCHHAIGSRWSFIAKRLPGRTDNDVK…
>VcMYB174	>VcMYB174	maker-VaccDscaff16-augustus-gene-64.40
ATGACCCTGCATCAGTACAACACCACCCCCTTCTTCTGCCACCAAGAAAATGATGGCAGGGTCAATCACACTCACCACCACCACAATTTAAATTCCATTTATACCCCTCCATCTCCATCAATGAGTTTGGAAAATCCCACCTACAGTGAGGGAAATCATGAAAATGGAAAAGGGTGTTCTGGAACAAATGAAGTTTTATTTGTAGTGAAGGGGAAGAAGGAGGAAATGGGAGGTGGTCAAGGGCAGTCAAAGCTTTGTGCCAGAGGGCATTGGAGGCCAGCAGAGGATTCTAAACTTATTGAACTTGTTGCTCGTTATGGCCCTCAGAATTGGAACCTCATCGCAGAGAATTTAGATGGAAGATCAGGTAAAAGTTGCAGATTGAGATGGTTTAACCAA…	MTLHQYNTTPFFCHQENDGRVNHTHHHHNLNSIYTPPSPSMSLENPTYSEGNHENGKGCSGTNEVLFVVKGKKEEMGGGQGQSKLCARGHWRPAEDSKLIELVARYGPQNWNLIAENLDGRSGKSCRLRWFNQLDPRINKRAFSVEEEERLMAAHRVYGNKWAMISRLFPGRTDNAVKNHWHVTMARKYREQSSAYRKRNSKMSQADYSRLEEDQGTSFCCRGTTSGTETNSLSLCDGRSYLSPTHFQFAVSIGGFGEEAVSSAGGNLLFSSSGFKREGNGMTNFGSQSQSKFWDMSRDDSISLYPSSLNNQLISSCLSETMVVGGGGGGEGVSTSQVTVTDQPSSPPPKVNNTATSHFEATVSPPFIDFLGVGAT
>VcMYB175	>VcMYB175	maker-VaccDscaff16-augustus-gene-33.28
ATGGAAGAAGACTTGATCCTCGTCAACTACATAGCCAATCATGGTGAAGGTGTATGGAACTCACTTGCTCGATCCGCTGGTTTGAAACGTACCGGGAAAAGTTGTCGGCTCCGGTGGTTGAATTACCTGCGACCGGACGTGAGGAGAGGGAACATTACTCCGGAAGAACAGTTGTTGATCATGGAACTTCATGCTAAGTTCGGAAATAGGTGGTCGAAAATCGCAAAGCATCTGCCGGGAAGAACAGATAACGAAATCAAGAACTACTGGAGGACCAGAATCCAAAAACTCATCAATCAATCCAACGCATTTACCGTTCGACATAGCAATTCTTCCGCGCGTAATTTTGATCCAGTTGGTGCCAGCACAAGCCAATTCCCTACTAGTACAATCGACGAA…	MEEDLILVNYIANHGEGVWNSLARSAGLKRTGKSCRLRWLNYLRPDVRRGNITPEEQLLIMELHAKFGNRWSKIAKHLPGRTDNEIKNYWRTRIQKLINQSNAFTVRHSNSSARNFDPVGASTSQFPTSTIDETCCSPISYPGTDQSSTSQMSGVVDIHPHQAVELTSSTNMNFPGNYINPEDFPASFPTVPSENAWIFMEDFWAMPHLLNGD
>VcMYB176	>VcMYB176	maker-VaccDscaff16-augustus-gene-16.35
ATGAGTTATCCGCCAAGAATTTTGCTCCGGTCTTTGAATACAGAAGAGAATAGTCAGAAACTTCAACAGATGCAATCGAATGCATCTGTTGAAGTTCCGTGCTTAAACGTGGAAGATATGTATCAAGCAAAAGCTAATCTGGAGAAGAAGAAAATGGATCTGACAAAAGAGAGTGAAAAAGCGTTCCAAAATTCCCCCATTTTGGTTAAAGGGCAATGGTCTCCTGAGGAGGATAGATTATTGGTGCAGTTGGTGAATCAATATGGAGAAAGGAAATGGTCTCTCGTTGCTGAGATGTTGAATGGGAGAATGGGAAAACAATGTAGGGAGAGATGGCATAACCATTTAAGGCCAGGCATAAAGAAAGACAGGTGGACAGAAGAAGAGGAGATGATTCTT…	MSYPPRILLRSLNTEENSQKLQQMQSNASVEVPCLNVEDMYQAKANLEKKKMDLTKESEKAFQNSPILVKGQWSPEEDRLLVQLVNQYGERKWSLVAEMLNGRMGKQCRERWHNHLRPGIKKDRWTEEEEMILIEAHKKMGNKWAAIARELPGRSENTVKNHWNAAKRRRFTTKRKCKYNSLLRQYIMGLSSPDQSSEMLHFKDQMEPTNCESDHNSKAVDGSSELGQSIFGYKVFDKMAELGREIGLGVGEMDLLEMVRQGII
>VcMYB177	>VcMYB177	maker-VaccDscaff15-snap-gene-84.30
ATGACAAGTGAGAGTAAGGACAGGACAGTGTCCAAGGATTGCATGGATTCCCCATATGCTGAAGAAGCTAGCAGTGGAGGAAACTTGGGAGGTGGCAGTCCTTTGAAGAAAGGCCCCTGGACGTCGACAGAAGATGCAATTTTGGTTGATTACGTTCACAAGCATGGTGAGGGGAACTGGAATGCTGTCCAGAAGTACTCAGGACTCTCGCGCTGTGGTAAAAGCTGTCGTCTGCGTTGGGCAAATCATCTAAGACCAGACTTGAGGAAAGGTTCATTCACACCAGATGAAGAGCGGCACATTATTGAACTACATGCCAAGATGGGAAACAAATGGGCTCGCATGGCTGCGGAGTTGCCTGGACGCACGGATAATGAGATAAAAAACTACTGGAATACG…	MTSESKDRTVSKDCMDSPYAEEASSGGNLGGGSPLKKGPWTSTEDAILVDYVHKHGEGNWNAVQKYSGLSRCGKSCRLRWANHLRPDLRKGSFTPDEERHIIELHAKMGNKWARMAAELPGRTDNEIKNYWNTRIKRLQRAGLPIYPPDICQSLHDNQHCQHTGTLPSGEAHHPDLLPTDSFEIPAVEFKNLEFNQQLYSPILLDIPPSGLPAQGLGSSLSNSLMFSMLHPAKRLRQSECLLPGVNSSTVDSFPPFDQYEDDGCEKIGQSFVYSAMYDRDRNADHISSSSRHPGSHALLNGNSSTSEPMSWAMKLELPSLQYSDTQVGSGVTPSPLPSLESDDTLIQSPSTEQTQSDSLSRRNSGLLEAVLYESETLKSSKNSCCHQNSDVTVVASDLV…
>VcMYB178	>VcMYB178	maker-VaccDscaff15-augustus-gene-280.28
ATGGGGAGGGCTCCTTGTTGTGACAAGGCAAATGTGAAGAAAGGTCCATGGGCACCTGAAGAAGACTTGAAGCTCAAAGAGTTCATAGACAAATATGGGACTGGTGGCAACTGGATTGCTCTCCCTCAAAAAGCTGGTCTAAAGAGGTGTGGGAAGAGCTGCAGGTTGAGATGGCTGAACTATCTAAGGCCTAACATCAAACATGGTGAATTTTCTGAGGAAGAAGATAGGATTATCTGCACCTTGTTTGCTAGCATTGGAAGCAGGTGGTCAATTATAGCAGCTCAGTTACCGGGCAGAACCGATAACGATATCAAGAACTACTGGAACACCAAGCTGAAGAAGAAGCTCATGATGGGAAACATGGCTCTTCATAATCCACTGAACCAGAAAAAATTA…	MGRAPCCDKANVKKGPWAPEEDLKLKEFIDKYGTGGNWIALPQKAGLKRCGKSCRLRWLNYLRPNIKHGEFSEEEDRIICTLFASIGSRWSIIAAQLPGRTDNDIKNYWNTKLKKKLMMGNMALHNPLNQKKLPQYPPPPPPPQSQLPSYYNFNPLMKSLSCLENSLIPSPNPINNNFDNFSFTPSSLAISNCSSLNLQVQPQESFLFSPMQQQQQQQYYQPPLKEGFLVFGSGDQASCSSNNSDGSCSQISSHGKEFQIIKQEENMGLFGFEENQKFMVDYGHNNVGGDPNENQHMFATTTPTAWSDDHQNPTTKGYFGNSGMVGPLDYGLEEVKQLITTNSSCNLLFNEENKTAEEEEEEEEKTMYYYY
>VcMYB179	>VcMYB179	maker-VaccDscaff14-snap-gene-6.26
ATGGGAAGAGCTCCTTGTTGTGACAAGAGTAAGGTGAAGAGAGGTCCATGGTCTCCTGATGAAGATGCTACTCTCAAGGACTACCTTCACAAATTTGGCCCTCCTGCCAATTGGATTGCCTTGCCACACAAAGCCGGGCTAAAGCGCTGCGGCAAGAGTTGTCGTCTGAGATGGCTCAATTACCTTCGGCCAAACATCAAACATGGAGGCTTTACTGAAGAGGAAGATGACATTATTTGTTTAACAATATGGTCTGTCATAGCATCCCAACTACCCGGAAGAACAGACAATGATGTGAAGAATCATTGGAACACCAAAATAAAGAAAAAGCTAATGCCACCCAAAACCAACATTGGAGAGCCTTCAAATTCATTTCCTATGGTGCCACAAGCAGAACCA…	MGRAPCCDKSKVKRGPWSPDEDATLKDYLHKFGPPANWIALPHKAGLKRCGKSCRLRWLNYLRPNIKHGGFTEEEDDIICLTIWSVIASQLPGRTDNDVKNHWNTKIKKKLMPPKTNIGEPSNSFPMVPQAEPYGAPSNFWALLNQSSSQISSLSEVNYSLNIDNEILIHGQNHYLTPKITTEGFDFDGNNYPGQISGFSSLALAMDNNYAPLSNGDSNSGFSVDFGSGYDPREIINSGIWTTQESTIGGEFGNSIIPNPDNSFYYQDTKPHGMYQGGTNYQDY
>VcMYB180	>VcMYB180	maker-VaccDscaff14-snap-gene-45.40
ATGGTTAGGTCTCCAAGTTGCGATGAGATCAGTGGATTGAAGAAGGGGCCATGGACGCCTGAAGAAGATGAGAAACTCGTTGATTTTATTCGCGAACACGAAGGGCATGGAAGTTGGAGAGCTTTGCCGAAGCGGGCTGGGTTGAACAGGTGTGGAAAGAGTTGCAGATTAAGGTGGAATAACTACCTACGGCCCGATATCAAGAGAGGACAATTCTCTGAGGAAGAAGAGCAGTCCATCATCCACCTCCACTCACTTCTTGGAAACAAGTGGTCAAGAATCGCTAGTCATCTCCCCGGTCGGACCGACAACGAAATCAAGAATTTTTGGAACACCCATATGAGGAGGAAGCTCATCCAAAGGGGTATAGATCCCATAACCCACAAGCCAATATCTGAT…	MVRSPSCDEISGLKKGPWTPEEDEKLVDFIREHEGHGSWRALPKRAGLNRCGKSCRLRWNNYLRPDIKRGQFSEEEEQSIIHLHSLLGNKWSRIASHLPGRTDNEIKNFWNTHMRRKLIQRGIDPITHKPISDLNLLTNLSQLLSPQNFGHLMNPNWDNSLIRSQVLDASTHLAKIQLVQSIMQVINTSTPFSNLSESSLLGPQNNIAEFGGLLCNTSDPPPQTPFGFPSLGESPQLLDTFPAVTTNSMRSFEGGFEPEFVGVNCNNLNNEYYCAKAENGLLPPLVSAFGVVMSPGGSQLEDGKINSVPTFSSIHSPKANMFEDWEKFLDSEANAPWKDMMD
>VcMYB181	>VcMYB181	maker-VaccDscaff14-snap-gene-372.36
ATGTCATCCATGTCCTCTCGCAGCTCTGACTCTTGGACTGCTAAGCAGAACAAAGCCTTTGAAAAGGCTCTAGCAAAGTATGACAAAGATACCCCTGACCGTTGGAACAATATTGCCAAGGCTGTTGGGGGGAAAACTGCAGAGGAAGTGAAGAGGCATTATGAGATCCTTGTGGAGGACGTGAAGAACATCGAGGAGGGCCAAATTCCCTTTCCTAACTACAGGAACACTGGAGGGAGTAGCCGATCGGACACCAGTGAAGAGGAGAAAAGGATGAAAAATCTGAAGCTCCGATCCGAAGCTCCAGTTATTACAGGAAAAAAAATCGAAATCCGAACCAAAAACATGTCATCCATGTCCTCTCGCAGCTCTGACTCTTGGACTGCTAAGCAGAACAAA…	MSSMSSRSSDSWTAKQNKAFEKALAKYDKDTPDRWNNIAKAVGGKTAEEVKRHYEILVEDVKNIEEGQIPFPNYRNTGGSSRSDTSEEEKRMKNLKLRSEAPVITGKKIEIRTKNMSSMSSRSSDSWTAKQNKAFEKALAKYDKDTPDRWNNIAKAVGGKTAEEVKRHYEILVEDVKNIEEGQIPFPNYRNTGGSSRSDTSEEEK
>VcMYB182	>VcMYB182	maker-VaccDscaff14-snap-gene-178.28
ATGGAAAGCGAAACAACCGAACAGCATCTCCTTATGGAAATAGACGAAGAAAATGGAGAAGAAGTCGAAGAAGTAGAAGCCATTCTAACTCCATTAGTAGTGCCAGTAAAAGAGCCACCGAAGATCCAACGCCTTGACGAGTCCGTGGTGAACCGAATCGCCGCCGGAGAAGTGATACAACGGCCAGTCTCCGCCGTCAAAGAGCTGATCGAGAACAGCCTCGACGCCGGCTCCACCTCCGTCAACGTCGTCGTCAAGGACGGCGGCCTCAAACTCATCCAAGTCTCGGACGACGGCCACGGCATCCGTTTTGAGGATTTGCCGATACTATGTGAGAGGCACACGACGTCCAAGTTGTCTAAGTTTGAAGATTTGCAGTCGATCCAGTCGATGGGTTTT…	MESETTEQHLLMEIDEENGEEVEEVEAILTPLVVPVKEPPKIQRLDESVVNRIAAGEVIQRPVSAVKELIENSLDAGSTSVNVVVKDGGLKLIQVSDDGHGIRFEDLPILCERHTTSKLSKFEDLQSIQSMGFRGEALASMTYVGHVTVTTITKGQLHGYRVSYRDGVMEHEPKACAAVKGTQIMIENLFYNMTARRKTLQNSADDYPKIVDLLSRFAIHHINVSFSCRKHGAARADVHSVATASRLDAIRSVYGVSVARNLMTIEASDDDPSSSVFKMDGFISNSNYIAKKITMVLFINGRLVDCSSLKRAIEIVYAATLPKASKPFIYMSVMLPPAHVDVNVHPTKREVSLLNQEIIIEKIQSAVESKLRNSNESRTFQEQVVDLSPSSPTVSIKDP…
>VcMYB183	>VcMYB183	maker-VaccDscaff14-augustus-gene-385.22
ATGGGGAGGTCACCTTGTTGTGAGAAAGCACACACGAACAAAGGGGCATGGACCAAAGAAGAAGATGACCGGCTCATCGCTTACATCCGGACCCACGGCGAAGGATGCTGGCGGTCTCTTCCAAAGTCCGCCGGCCTCCTCCGCTGTGGCAAGAGTTGCCGCCTCCGGTGGATTAATTACCTGAGGCCTGACCTCAAAAGAGGAAATTTCACTGAAGATGAAGATGAACTCATCATCAAACTCCATAGCCTCCTTGGCAACAAATGGTCGCTTATAGCCGCAAGATTACCGGGAAGAACAGATAACGAGATAAAGAACTACTGGAACACCCATATCCGAAGAAAGCTTTTGAACCGGGGTATCGATCCGATGACTCACCGGCCCATCAACGAGCCTCAA…	MGRSPCCEKAHTNKGAWTKEEDDRLIAYIRTHGEGCWRSLPKSAGLLRCGKSCRLRWINYLRPDLKRGNFTEDEDELIIKLHSLLGNKWSLIAARLPGRTDNEIKNYWNTHIRRKLLNRGIDPMTHRPINEPQPEVKTISFATANSSVVDQKEEEKAVVVVTSSGFSSGKERCPDLNLELRISPPYQPQHQNQPYDHQILKTGGRNIATATTLCFSCSLGIQNSGECSCTNGTSSSSSSTGYDFLGLESGVLDYRSLEMK
>VcMYB184	>VcMYB184	maker-VaccDscaff14-augustus-gene-234.29
ATGGGTAGGTCACCATGTGGTCAGAATGTGGGGTTGAAGAAAGGGCCATGGACACCTGAAGAAGACCACAAGCTTTCGGCATTTATTCAACAATATGGCCTCCAAAGATGTGGGAAGAGTTGTAGATTGAGGTGGACGAATTATCTGAGACCTGATATCAAGAGAGGCAAATTCAGTTTGCAAGAGGAACAAACCATCATCCAACTCCACGCTCTTCTCGAACAAACCATCATTCATCCAACTCCACAACTCCCCTATCATTTGGTTTCAATCGCTTCCTTATCTCCTGAAGCTTGGACTCAACCTGGAGTTTTGCTATCACTCTCCGTGCAAAAAAAACTCCACGCTCTTCTCGGGAACAGATGGTTAGTAATAGCAGCTCACTTGCCGAAGAGAACG…	MGRSPCGQNVGLKKGPWTPEEDHKLSAFIQQYGLQRCGKSCRLRWTNYLRPDIKRGKFSLQEEQTIIQLHALLEQTIIHPTPQLPYHLVSIASLSPEAWTQPGVLLSLSVQKKLHALLGNRWLVIAAHLPKRTDNEIKNHWNTHLKKRLIKMGIDPMTHKPKGHALGPDQLKDAANLSHMAQWEGARLEAEGRLVRESKLQVLKPFQTQPSSSASAHEATTTAPLPDLPLQPLCLDVLTAWHGSWLEAPGYNEFSAGNFATIGSLDSLTTLYICMILCLKHHSFPITNPGLFLNTGEAMGLANNFPDEIEILQLQGLAYSTDGDSFAVGNETLLIPNIMEAGLGDVLLDDSNQLYSSITNRNSGSIAGSCCHNFEANKNYWYNILNLVNCSPSDFPVF
>VcMYB185	>VcMYB185	maker-VaccDscaff1486-snap-gene-0.3
ATGGACATAGTTCCATTGGGAGTGAGAAAGGGTGCTTGGACTGAGGAAGAAGACTGTCTTCTCAAGAAGTGCATTGAGAAGCATGGAGAGGGGAAGTGGCACCAAGTTCCTTACAGGGCAGGATTGAATAGATGCAGGAAAAGTTGTAGGCTGAGATGGTTGAATTATCTGAGGCCAAATATAAAGAGAGGAAATTTTGCTGTGGATGAAGTTGATCTCATTATCAGGCTTCATAAGCTGCTAGGCAATAGGCAAGCGCGCCCTCTCTCTCTCGGAATTTTCATTTCATGGTCCTTAATTGCGGGTAGACTTCCAGGAAGAACATCGAACGACGTGAAAAATTACTGGAATACCCATCTAAAAGAGAAATCGACGGACCAAAGTGGAGAGGTACAGAAA…	MDIVPLGVRKGAWTEEEDCLLKKCIEKHGEGKWHQVPYRAGLNRCRKSCRLRWLNYLRPNIKRGNFAVDEVDLIIRLHKLLGNRQARPLSLGIFISWSLIAGRLPGRTSNDVKNYWNTHLKEKSTDQSGEVQKSKTTLNTTERTTIIRPQPRTFPKNRRVLMGSTVIADNIQTRDPNLSNPSQTQPPRDDDGTLWWDDMLFDYEISRGMMTWTNDGSNEEAMMVDNGEEAKSGTQGVGGDHYSCVQEDQSDWSNIFMDNVDLWDIL
>VcMYB186	>VcMYB186	maker-VaccDscaff13-snap-gene-381.52
ATGGGGAGAAGCCCTTGTTGCGCGAAGGTAGGGTTGAACAGAGGTTCATGGACTGCGTCTGAAGACAGGAATCTGACTGATTACGTTAAGCTTCATGGCGAAGGTGATTGGAGAAACCTTCCCAAGAAAGCAGGTCTAAAGAGATGTGGGAAGAGTTGTAGGCTGCGATGGCTGAATTATCTGAGGCCAGATATCAAAAGAGGGAACATATCTCCTGATGAGGAAGAGCTTATCATTAGGCTTCACAAGCTCTTGGGCAACAGATGGTCGCTAATAGCTGGGAGGCTACCAGGCCGAACAGACAATGAAATCAAAAATTACTGGAACACCAATTTGTGCAAGAAGGTACAAGACCACCACTGCTCAGACAAGAGGAAGAAGCCTAAAATGGAGCCTAAT…	MGRSPCCAKVGLNRGSWTASEDRNLTDYVKLHGEGDWRNLPKKAGLKRCGKSCRLRWLNYLRPDIKRGNISPDEEELIIRLHKLLGNRWSLIAGRLPGRTDNEIKNYWNTNLCKKVQDHHCSDKRKKPKMEPNIESKVVRTKAMRCTKVFISPQLQKIEPIDHKKGPPVPESISCNIGMSQFTPKDDNPTLDDLMLDVNMEDVFMSGILNSDFDGTCFFNYGGDKFDDLSASVPDGTLFCSKDMLEDWTLNNCLQSNGVG*
>VcMYB187	>VcMYB187	maker-VaccDscaff13-snap-gene-337.33
ATGGGAAGATCACCTTGTTGTGACAAAACCAAAGTTAAGAGAGGGCCATGGTCTCCTCAAGAAGACTCCACCCTCAAGAACTATATTCACAAATTTGGCACTGGTGGCAACTGGATTGCTTTGCCTCACAAAGCTGGACTCGAGCGTTGCGGCAAGAGTTGTCGCCTGAGGTGGCTCAACTATCTCAGGCCAGATATCAAGCATGGAGGTTTCACTGAAGAGGAAGATAACATCATCTTGACTCTATACAATACTATAGGAACAAGGCAATACTCATTGTGGTCTGTCATAGCTTCTCATCTTCCAGGGAGAACAGACAACGATGTGAAAAATTACTGGAACACCAAATTGAAGAAGAAGTTCCTGGCACTAAACACTAACCATGCCATAAAATTCAGC…	MGRSPCCDKTKVKRGPWSPQEDSTLKNYIHKFGTGGNWIALPHKAGLERCGKSCRLRWLNYLRPDIKHGGFTEEEDNIILTLYNTIGTRQYSLWSVIASHLPGRTDNDVKNYWNTKLKKKFLALNTNHAIKFSSTVPAPPNFGPKLENYYSHVSNNNHYQQNPGLQRELPVSNPVQVSCLPRLMEIPEQVGPSEASSISGFGNKYGFWSENGGGGGGDGGFWSENGGGEDDGLLWFEMNGLNH
>VcMYB188	>VcMYB188	maker-VaccDscaff13-snap-gene-257.23
ATGGGTAGACCACCTTGCTGTGACAAAGAAGGTGTAAAAAAAGGGCCATGGACACCAGAAGAAGACATCTCACTGGTTTCATACATTCAAGAACATGGACCAGGGAATTGGAGATCTGTTCCTTCTAATACTGGATTATTGAGATGTAGCAAGAGCTGCAGGCTAAGATGGACGAATTATTTGAGGCCTGGCATCAGAAGGGGTAACTTCTCTGATGGTGAAGAGAAGATGATCGTCCACCTTCAAGCTCTTCTTGGCAATAGATGGGCTGCGATAGCTTCTTACCTTCCACAAAGAACAGACAACGATATCAAGAACTACTGGAACACTCATTTGAAGAAGCAGCTCAAGAAGCTTCAAGGGCAAGATGGTCAAAACAAAGAAGGGATCTCATCTTCT…	MGRPPCCDKEGVKKGPWTPEEDISLVSYIQEHGPGNWRSVPSNTGLLRCSKSCRLRWTNYLRPGIRRGNFSDGEEKMIVHLQALLGNRWAAIASYLPQRTDNDIKNYWNTHLKKQLKKLQGQDGQNKEGISSSSSSSKSITKGQWERRLQTDIHVAKKALCEALSLDKSTNLSNLKPNILAPQNQPSSQTTYASSTENIARLLQNWEKNSPNNKSSQTSSETNTQNSFINPVGMSSSSPSEGTLSSTTPEGFDHSIFGFYSDASHSVSVDETMNFTPDQNGLFQDVSKPNLDPLVPLSLLEKWLFDDGAGAGQGQGYLMDHMSLGENDELF
>VcMYB189	>VcMYB189	maker-VaccDscaff13-snap-gene-106.36
ATGCCAAAATCTGTTATAGTGATTTTACTAATGTTGTACACATGGTCGTTAATTGCGGGTAGACTTCCAGGAAGAACATCGAACGACGTGAAAAATTATTGGAATACCCATCTAAAAGAGAAATCGACAGACCAAAGTGGAGAGGTACAGAAGTCTAAAACGACCCTGAATACTACTGAAAGGACCACAATCATACGGCCTCAACCACGAACCTTCTCCAAAAATCGACGTGTTTTGATGGGTAGTACTGTCATTGCAGATAATATTCAAACAAGAGATCCAAATCTCTCCAACCCATCCCAAACACAACCACCGGGGGATGATGATGGAACATTGTGGTGGGATGACATGTTGTTCGATTATGAAATTAGCAGAGGTATGATGACGTGGACCAATGAC…	MPKSVIVILLMLYTWSLIAGRLPGRTSNDVKNYWNTHLKEKSTDQSGEVQKSKTTLNTTERTTIIRPQPRTFSKNRRVLMGSTVIADNIQTRDPNLSNPSQTQPPGDDDGTLWWDDMLFDYEISRGMMTWTNDGSNEEAMMVDNGEEAKSGTQGVGGDHYSCVQEDQSDWSNIFMDNVDLWDILGDEQAVL
>VcMYB190	>VcMYB190	maker-VaccDscaff13-snap-gene-106.35
ATGGGTGATAAGTCATCATCCAACCCCACTAGAAACAAGAAGATCCAAGGCCCACCTGACCGACAAATGCAAAGAAACTGTCACAATTATGACCACTTTAAAGAAATGAGACAGATACAACTACCGCTGCAACATACTATGAGTCGTAAGGGATATGCACGGTTGACCGATGAGATGAAAGGAGAAAGCAAAAACTCTTCCATTAGTAGAGCCAAGGTTTGGGCCGAAGGACATAAGAAAAAGAATGGTCAACCCAGCAGCACAATTGTTAAAGAAAAGCTTGTTATTACAAGATTGGCTACGCTTTCAATGGGTGCTACCGTGCTACGTAGCTACATAATTAGGGAAATGGACAGAGTTCCATTGGGAGTGAGAAAGGGTGCTTGGACTGAGGAAGAA…	MGDKSSSNPTRNKKIQGPPDRQMQRNCHNYDHFKEMRQIQLPLQHTMSRKGYARLTDEMKGESKNSSISRAKVWAEGHKKKNGQPSSTIVKEKLVITRLATLSMGATVLRSYIIREMDRVPLGVRKGAWTEEEDCLLKKCIEKHGEGKWHQVPYKAGLNRCRKSCRLRWLNYLRPNIKRGNFTMDEVDLIIRLHKLLGNRQARPLSLSRNFHFFF
>VcMYB191	>VcMYB191	maker-VaccDscaff13-augustus-gene-80.14
ATGGGTCGGAGTCCATGCTGCGAAAAGGTGGGGTTGAAGAAAGGGCCATGGACTCCTGATGAAGACAACAAGCTCTTGTCCTACATTGATCAACATGGCCATGGCAGCTGGCGCTCTCTTCCCTCAAAAGCTGGACTTGAGAGATGTGGTAAGAGCTGCAGATTGAGGTGGACTAATTACCTGCGACCTGATATTAAGAGAGGGAAATTCAGTCCAGAAGAAGAACAGACCATCATTCAACTCCATGCTCTCTTAGGCAACAGGTGGTCCGCGATCGCAACTCACTTGCCCAAACGGACGGATAACGAGATCAAGAACTACTGGAATACCCATTTGAAAAAAAAATTAGCCAAATCGGGTATTGACCCGGTAACCCACAAGCCGAAAACAGACGCCCAG…	MGRSPCCEKVGLKKGPWTPDEDNKLLSYIDQHGHGSWRSLPSKAGLERCGKSCRLRWTNYLRPDIKRGKFSPEEEQTIIQLHALLGNRWSAIATHLPKRTDNEIKNYWNTHLKKKLAKSGIDPVTHKPKTDAQILSGDGQSKKNTNILSHMAQWESARLEAEARLAKQSKLRSASLHDQLGSPAPSFSPVDSAAALVKLVAPSKPPSCLEILKDWKVVWNMPEEGGGGGLVAGLGGDLDSPTSTRSFSGNAQPVPTTAIGSCEDEILKGGEEDLKCLRNSTQLPDCNLGMENPTSGAHEMTILPMEDKWTPESLVETNGNSGTFAERYTELLLNSSGDRSCSEGGGGESDSDGNGGGDRNFYDDDNKNYWDDILNLVNFSPSDSPIS
>VcMYB192	>VcMYB192	maker-VaccDscaff13-augustus-gene-36.38
ATGGTATCTAACGCCGATGAAGACGATGAATTGTCCGGAAGTGAGGGCGACGAGGGCTTGGACGAGGACATGGAAGCCCTAAGGAGGGCCTGCATTATCACGGGAACCGACCTTAATTCCCTCCAACTCTCTGATTCCGAGGAGGAGGAGGAGGACGACCTGGAATTGGTTCGCGGGATACAGCGGAGGGTCTTGGCGTGCAATCGCGCGGAGGTACCTCTCTTTCTAAAGTCCCTCAGCACGCTTCCGCCATCTGTCTCCGACCAAGATGATGAGGAGGACGATTTCGAGACACTCCTTGCGATTCTAAAACGTTTTCCGGGATATGATAAAGACAGTCAGAAAAATGGCACAGACAAACTTATGAGTGAAGTGGAGCAGGTCCATACCAACAACATA…	MVSNADEDDELSGSEGDEGLDEDMEALRRACIITGTDLNSLQLSDSEEEEEDDLELVRGIQRRVLACNRAEVPLFLKSLSTLPPSVSDQDDEEDDFETLLAILKRFPGYDKDSQKNGTDKLMSEVEQVHTNNIALEKETSITLVVDRTNVSEGFPDSLDLYNTSQSSKPINNIIHGISPSGLIEWHQPDNHSLATMPSSSSSFPKSAQMFVDAIKKNRACQKFLRSKLMQIEARIEENKTLKQRIKALRDFQVNCKKRTGRALSQKKDARVLLISAIKPRANYKVNGKNGSPLYYGPNENSHVTSYRMVFKKLNRKRWSHEERENLAKGIKQQLQELLFQKSVDLVSDVERSSGDSNDFDTRIASIRDLDITPENIRSFLPKVNWERLASMYIAGRSGA…
>VcMYB193	>VcMYB193	maker-VaccDscaff13-augustus-gene-302.21
ATGGGAAGATCTCCTTGTTGTGAAAAAGCTCATACAAACAAAGGAGCATGGACCAAAGAAGAAGATGGTCGGCTCATAGCTTATATCCGGGCACACGGCGAGGGGTGCTGGCGGTCGCTACCAAAGGCCGCCGGACTCCTCCGCTGCGGGAAGAGCTGCCGCCTCCGGTGGATTAATTACTTGAGGCCTGACCTTAAAAGAGGAAATTTTACTGATGAGGAAGATGAGCTCATCATCAAGCTTCATAGCCTTCTTGGTAACAAATGGTCTCTTATAGCCGGACGACTACCGGGAAGAACAGACAACGAGATAAAGAACTACTGGAACACCCACATAAGAAGGAAACTTATGAACCGGGGTATCGACCCGGCGACTCACCGGCCGATGAACGAGCCGGCC…	MGRSPCCEKAHTNKGAWTKEEDGRLIAYIRAHGEGCWRSLPKAAGLLRCGKSCRLRWINYLRPDLKRGNFTDEEDELIIKLHSLLGNKWSLIAGRLPGRTDNEIKNYWNTHIRRKLMNRGIDPATHRPMNEPAAATEVRTLSFATSAVKEEEEEKEEKKVIISNTAAVGDVHEKNFVNLELRISLPYQNQSEPLNGKTSSAAGLCFSCSLGIEKSKECSCGNSGSSKNSRGNIGYDFLGLKSGVLDYRSLEMK
>VcMYB194	>VcMYB194	maker-VaccDscaff13-augustus-gene-208.43
ATGTCTTCTGCTTCAGTAGAGTGGAGCAGAGAAGAAGAAAAGGCTTTTGAAAATGCCATTGCAACTCACTGGACTGATGACTCAAATGACCAGAATTGGAGCAAATTTGCTTCGATGGTTCCCAATAAAACCATTGAAGAATTGAAGCAACATTACGAAGTATTAGTTGAGGATGTTACGGCAATCGAAGCCGGAAACGTTCCGATTCCCAAATATGTTGGAGAGGAAGCATCATCCTCATCAACTAAGGATTTCCATGGGAGTTGTGGTGGGGTTACAAGCACTGAGAAGAGATTGAATTGCGGTTTTGGAAGCGGGTATTCGGGGTTGGGTCAGGACCCGAATGGGCATGGAGGGAAGGGGGGAGGGTCCAGGGCAGAACAGGAGAGAAGAAAAGGG…	MSSASVEWSREEEKAFENAIATHWTDDSNDQNWSKFASMVPNKTIEELKQHYEVLVEDVTAIEAGNVPIPKYVGEEASSSSTKDFHGSCGGVTSTEKRLNCGFGSGYSGLGQDPNGHGGKGGGSRAEQERRKGIPWTEEEHRLFLLGLEKFGKGDWRSISRNFVISRTPTQVASHAQKYFIRLNSMNRDRRRSSIHDITSINGGDPSTQPPPITGHQTNAVANPTHVAAVGQPTIKHRIPPPNMAGMGMYGAPMGHPVAAGPSHMASAVGTPVMLPPGHHHPYVVPLAYPMAPPTMHQ
>VcMYB195	>VcMYB195	maker-VaccDscaff13-augustus-gene-198.32
ATGTCTAGTTCGAGCAAGACTCTGAGCAGTTCCAGTGATGAAGATTCTCATGAGCTCAGAAGGGGGCCATGGACACTTGAAGAAGACACTCTTCTCACCAACTATATTTCCGGTCACGGTGAAAGACATTGGAATCTGCTAGCGAAAAGTTCAGGTTTAAGAAGAACGGGGAAGAGTTGTAGGTTGAGATGGCTGAATTATCTTAAACCGGACGTTAAGCGAGGAAATCTTACCCCACATGAACAGCTCTTGATTCTCGAACTCCATTCCAAGTGGGGCAACAGGTGGTCAAAGATTGCACAGCATTTACCGGGCAGGACAGACAATGAAATCAAGAACTATTGGAGAACTCGGGTGCAGAAACAGGCCAGACATATGAAGATCGATTCAAATAGCACT…	MSSSSKTLSSSSDEDSHELRRGPWTLEEDTLLTNYISGHGERHWNLLAKSSGLRRTGKSCRLRWLNYLKPDVKRGNLTPHEQLLILELHSKWGNRWSKIAQHLPGRTDNEIKNYWRTRVQKQARHMKIDSNSTAFQEMIRCIWMPRLLQKMQVSSPSSSILSQNSTVNHSPIIKQLSSSLPQVSLNGHVLKSRDTSQSISSTGSIMNFSHNPQMFAEYPSSPFVAMDNNYVNTFLKGCYNGDNHFSNGMENFNLASMVPPEEFEGSLRGCHVDEYNWTIANNLADSLWNMDESWQFRQLQERDT
>VcMYB196	>VcMYB196	maker-VaccDscaff13-augustus-gene-105.26
ATGGACAGAGTTCCATTGGGAGTGAGAAAGGGTGCTTGGACTGAGGAAGAAGACTGTCTTCTCAAGAAGTGCATTGAGAAGCATGGAGAGGGGAAGTGGCACCAAATTCCTTACAAATCAGGATTGAATAGATGCAGGAAAAGTTGTAGGCTGAGATGGTTGAACTATCTGAGGCCAAATATAAAGAGAGGAAATTTTACTGTGGATGAAGTTGATCTCATTATCAGGCTTCATAAGCTGCTAGGCAACAGATGGTCATTAATTGCGGGTAGGCTTCCAGGAAGAACATCAAACGACGTGAAAAATTACTGGAATACCCATCTACACAAGAAATCGATGGACCAAAGGAGAGAGGTACAAAAATCTAAAACGACCCCGAATACGACTGAAATGACCACA…	MDRVPLGVRKGAWTEEEDCLLKKCIEKHGEGKWHQIPYKSGLNRCRKSCRLRWLNYLRPNIKRGNFTVDEVDLIIRLHKLLGNRWSLIAGRLPGRTSNDVKNYWNTHLHKKSMDQRREVQKSKTTPNTTEMTTIIRPRPRTFSKNLRVLMGNTIIANNIQTRVPNLSQQSQTQPPGDDEGELWWDNMLLDSEISRGMMTWTNDGSNEEVMMVDRGEKVKSGMQGASGDYYSCVQEDQSDWNDIFMDNMDLWDVLGNERVVP*
>VcMYB197	>VcMYB197	maker-VaccDscaff13-augustus-gene-102.20
ATGAGGAAGCCATGCTGTGATAAACAAGACACGAACAAGGGAGCTTGGACGAAGCAAGAAGACCAGAAGCTTATCGATTACATTCGCACTCACGGTGAAGGTTGTTGGCGTACCCTCCCCAAGGCTGCAGGGTTGTTTCGTTGCGGTAAGAGTTGCAGACTGAGATGGATAAATTATCTAAGGCCGGATATCAAACGGGGCAACTTTGCTTCAGATGAAGAGGACCTCATCATCAAGCTCCACGCCCTTCTCGGCAACCGGTGGGCATTGATAGCTGGAAGGTTACCAGGGCGAACGGACAACGAAGTAAAAAACTATTGGAACTCTCACTTGAAGAGAAAGTTGATTGGTATGGGAATCGATCCGAACAACCACAAATTGAACCAAACCCTAATACAT…	MRKPCCDKQDTNKGAWTKQEDQKLIDYIRTHGEGCWRTLPKAAGLFRCGKSCRLRWINYLRPDIKRGNFASDEEDLIIKLHALLGNRWALIAGRLPGRTDNEVKNYWNSHLKRKLIGMGIDPNNHKLNQTLIHPPQNQCISNHAAPKTKTEPAENDRVSDSASCLEDDNTSGSDDQLNLDLTIAFPSPLMPLFEEKERQDYEELKIEETESLGIPTLRLFI
>VcMYB198	>VcMYB198	maker-VaccDscaff12-snap-gene-288.13
ATGGGGAGAACACCGTGTTGTGAGAAGAAAGGGTTGAAGAAGGGGCCATGGACGGCTGAAGAAGACGAGATGTTAATTGAGTACATCAACAAGAATGGCTTCTGTAGCTGGCGCTCTCTTCCTAAGCACGCTGGTCTTCTACGGTGTGGAAAGAGCTGCCGCCTCCGGTGGATAAACTATCTGAGGCCAGATATTAAACGTGGTCCCTTCAGTCCTGAAGAAGAAAAGCTTGTCATACAGTTGCATGGCATTCTTGGCAACAGGTGGGCTGCAATTGCCTCTCAACTCCCTGGAAGGACGGACAATGAGATCAAGAATTTATGGAACACACACTTAAAGAAGCAGTTAATTTGCATGGGCATTGACCCACAAACACACCAACCCTCCACCTCCACTGGT…	MGRTPCCEKKGLKKGPWTAEEDEMLIEYINKNGFCSWRSLPKHAGLLRCGKSCRLRWINYLRPDIKRGPFSPEEEKLVIQLHGILGNRWAAIASQLPGRTDNEIKNLWNTHLKKQLICMGIDPQTHQPSTSTGPNRKPPAPPSTRHMAQWESARLEAEARLSRESSLLNPPPSSGTHSSDYFLRIWNSDVGESFRNLNKTCCQSPVFSQASSAKCGSVSGTTTEMGVAQIGSNQNEDIEFKSRNVDTDNVMDSSDSSSSKELEDLSDTALQLLFDFPGNHDMSFLDHDDNYAFMSCHV
>VcMYB199	>VcMYB199	maker-VaccDscaff12-snap-gene-161.28
ATGAGGAAGCCAGCAGAGACCATAATGGGAAGAGAGAAAATCATGAAAAACAATAATAGCAAAACCAAGCTGAGAAAAGGGCTGTGGTCACCGGAAGAAGATGACAAGCTTTTGAAGTACATGTTGAGAAATGGGCAAGGTTGTTGGAGCGATATCGCGAGGAATGCCGGGTTGGAAAGGTGTGGGAAGAGCTGCCGCCTTCGTTGGATCAATTACCTGAGGCCTGATCTCAAGCGCGGCGCGTTTTCCCCTAAAGAGGAAGCACTCATCCTTCATTTGCATTCCATCCTTGGTAACAGGTGGTCTCAAATTGCGGCACGCCTTCCAGGAAGGACAGACAATGAAATCAAGAATTTTTGGAATTCCACCATCAAAAAGAGGTTGAAAAACAACAGTAGT…	MRKPAETIMGREKIMKNNNSKTKLRKGLWSPEEDDKLLKYMLRNGQGCWSDIARNAGLERCGKSCRLRWINYLRPDLKRGAFSPKEEALILHLHSILGNRWSQIAARLPGRTDNEIKNFWNSTIKKRLKNNSSTISTSSSPNDSTTDHDQSNPKDATGRQFMFMHDPDIMAAMFMDSFSSSSSSSMHEMVMSTSNSLNPFPFPFLDNSYEYLSNISTKGGAGEGYFGDFGFVEAGATGLKSDPLIPSLDNAGGDHDHFFYSKKFGNNSLGINGDQGIKMEVVLGVGNHWQGENFKMGEWDFEGFLESTVSNTYPWLNDL
>VcMYB200	>VcMYB200	maker-VaccDscaff12-augustus-gene-121.33
ATGGGGAGAGCTCCTTGTTGTGACAAAGCTAACGTGAAGAAAGGGCCGTGGTCACCGGAAGAAGACTCCAAGCTCAAGTCATACATCGAGCAAAACGGCACCGGTGGAAACTGGATTGCTTTGCCTCAAAAGATTGGTATGAGGAGATGTGGGAAGAGCTGCCGGCTTAGATGGTTGAACTATCTCCGTCCAAATATCAAGCATGGAAAATTCTCGGAGGAAGAAGATAACATAATTTGCAGCCTATATATAAGTATTGGAAGCAGGTGGTCTATCATTGCAGCACAATTACCGGGAAGAACAGATAATGACATAAAGAACTACTGGAACACAAGGCTAAAGAAGAAGCTCCTAGGAAAGCAGCGCAAAGCACATCAACCACGGAAGGCAAGTGGCCTA…	MGRAPCCDKANVKKGPWSPEEDSKLKSYIEQNGTGGNWIALPQKIGMRRCGKSCRLRWLNYLRPNIKHGKFSEEEDNIICSLYISIGSRWSIIAAQLPGRTDNDIKNYWNTRLKKKLLGKQRKAHQPRKASGLKQGMRKGIDHHSPPVDSNTNNQLPYWPEIPVLATPIVPCSNQELQFNDHTSIRKFLMKLGGEFSDDDTPNLQYPVNDISSTQQSYVVPSIEIVSSASNDAYQLENTTYNIDGEGMAVSSGYKPDYEEMVYENLPQRLDGLEFLFGNMVSHEAETNSGKSFEWGEMSTMSYPPIISNYEGL
>VcMYB201	>VcMYB201	maker-VaccDscaff11-snap-gene-102.25
ATGACAAGTGAGAGTAAGGACAGGACAGTGTCCAAGGATTGCATGGATTCCCCATATGCTGAAGAAGCTAGCAGTGGAGGAAACTTGGGAGGTGGCAGTCCTTTGAAGAAAGGCCCCTGGACGTCGACAGAAGATGCAATTTTGGTTGATTACGTTCACAAGCATGGTGAGGGGAACTGGAATGCTGTCCAGAAGTACTCAGGACTCTCGCGCTGTGGTAAAAGCTGTCGTCTGCGTTGGGCAAATCATCTAAGACCAGACTTGAGGAAAGGTTCATTCACACCAGATGAAGAGCGGCACATTATTGAACTACATGCCAAGATGGGAAACAAATGGGCTCGCATGGCTGCGGAGTTGCCTGGACGCACAGATAATGAGATAAAAAACTACTGGAATACG…	MTSESKDRTVSKDCMDSPYAEEASSGGNLGGGSPLKKGPWTSTEDAILVDYVHKHGEGNWNAVQKYSGLSRCGKSCRLRWANHLRPDLRKGSFTPDEERHIIELHAKMGNKWARMAAELPGRTDNEIKNYWNTRIKRLQRAGLPIYPPDICQSLHDNQHCQHTGTLPSGEAHHPDLLPTDSFEIPAVEFKNLEFNQQLYSPILLDIPPSGLPAQGLGSSLSNSLMFSMLHPAKRLRQSECLLPGVNSRTVDSFPPFDQYEDDGCEKIGQSFVYSAMYDRDRNADHISSSSRHPGSHALLNGNSSTSEPMSWAMKLELPSLQYSDTQVGSGVTPSPLPSLESDDTLIQSPSTEQTQSDSLSRRNSGLLEAVLYESETLKSSKNSCCHQNSDVTVVASDLV…
>VcMYB202	>VcMYB202	maker-VaccDscaff11-augustus-gene-9.17
ATGAGGCACCCATCACAGGCATCGACATCGTCAACATCACCGCCAATATCAAAGCCGACGCCGTGCTGCACCAAGGTGGGGTTAAAGAGGGGGCCGTGGACGGCGGAGGAAGACGAGGTGCTGGGTAATTACATAAGGAAGGAAGGCGAAGGGCGGTGGCGGACGCTGCCTAAAAGGGCGGGGCTGCTCCGCTGCGGCAAGAGTTGCCGTCTCCGGTGGATGAATTACCTCCGTCCGAACGTCAAGCGCGGCCACATCGCCCCCGATGAAGAGGATCTCATCCTACGCCTCCACCGCCTCCTCGGCAACAGGTGGTCGCTGATAGCTGGGAGAATTCCTGGACGCACAGACAACGAGATAAAGAACTACTGGAACACGCATTTAAGCAAGAAGCTGATC…	MRHPSQASTSSTSPPISKPTPCCTKVGLKRGPWTAEEDEVLGNYIRKEGEGRWRTLPKRAGLLRCGKSCRLRWMNYLRPNVKRGHIAPDEEDLILRLHRLLGNRWSLIAGRIPGRTDNEIKNYWNTHLSKKLISQGIDPRTHKPLITTTTSSPPSSDQDKPSSSSKATNYHALNPNPNPNLVMSALEDQVLNKGNNGYYHGSVILQNSDVSGIGNEEQDDDEINYCGTDDVFMSSFLNSLINEDGFNAQHQLHQMGSSIGIITAAAAAAGGGSSDPLMSHPSTFAFGAGWENPIMSSGYNGFNQNETKKFTHDPARLE
>VcMYB203	>VcMYB203	maker-VaccDscaff11-augustus-gene-396.29
ATGGATTCCAAAGAGAGATGTGGTGTAGCTGGAAAAGAAGAAGAGATGATAGAGTTGAGAAAAGGTGCATGGACATTTGAAGAAGACATGAAGCTCATCGATTGCATTTCCATCCATGGTCCAGCCCACTGGAACTACCTTGCTCGCTCTGCTGGATTGAGGCGAACAGGGAAAAGCTGCAGATTAAGATGGTTGAACTATTTACATCCAAATGTTAAGCGAGGAAACATTACCCTCGAAGAACAAATTCTCATCCTTGAACTCCACTTTCGTTGGGGAAATAGGTGGTCGAAGATAGCTCAGGAGCTGCCAGGACGCACAGACAATGAGATCAAGAACTATTGGAGAACACGAGTTCAAAAACTTGCAAAGCAACTCAATTGCGATGTCAACAGCACA…	MDSKERCGVAGKEEEMIELRKGAWTFEEDMKLIDCISIHGPAHWNYLARSAGLRRTGKSCRLRWLNYLHPNVKRGNITLEEQILILELHFRWGNRWSKIAQELPGRTDNEIKNYWRTRVQKLAKQLNCDVNSTQFRDTLRHLWLPRLRERVQTQSPKVQPTNYTTSSTARIGTCNNTISTGYGLLDSNCTNSGTPEEAAKVSPPASGLSYGDHHHDVLVSSSNWWGSIEEEAEGLIYTDQLLSKSTGFSIGYSYSHHLLEEDRLLEENNGWFGGGGDSFEYVNDDDINWLLHPAATSLS
>VcMYB204	>VcMYB204	maker-VaccDscaff11-augustus-gene-223.26
ATGGGGCATCATTGCTGCAGTAAACAGAAAGTGAAGAGAGGTTTGTGGTCTCCTGAAGAAGATGAGAAGCTGGTCAGACACATCACCACCCATGGCCATGGCTGCTGGAGTGCTGTTCCTAAACTAGCAGGTTTGCAAAGGTGTGGAAAGAGTTGCAGATTGAGATGGATAAATTACTTAAGGCCGGATCTGAAGAGGGGCTCTTTTACCGAACAAGAAGAAAGAGTCATCATTGATGTTCATAGGATTCTAGGCAACAGATGGGCTCAGATAGCCAAACACTTGCCCGGTAGAACCGACAACGAAGTGAAGAACTTTTGGAACTCATGCATCAAGAAAAAGCTCATCGCGCAAGGCTTAGACCCCAACACTCACAATCTCCTCTCTTCCCACAAAATC…	MGHHCCSKQKVKRGLWSPEEDEKLVRHITTHGHGCWSAVPKLAGLQRCGKSCRLRWINYLRPDLKRGSFTEQEERVIIDVHRILGNRWAQIAKHLPGRTDNEVKNFWNSCIKKKLIAQGLDPNTHNLLSSHKINGHSNGSASKISHNHNRNTSVFSISTSHSNNDAYVDMKTPFHHTNSINPIPTSLYENSTITTATTAATTTTTTTSEYQNPNFASNQNAHSLMEFGSRSSMEMATLPSYSLNPSGFGMFDESCMWGSGTTTGLEHFHEPTRHEMIMQVQHENQQQQQQREQEKAKFEGQNSTNMENLLIGNMSSNFDFEFVESALMPCGLYGNVSPMDDQLAWDC
>VcMYB205	>VcMYB205	maker-VaccDscaff10-snap-gene-291.21
ATGGTGAGAGCTCCATGTTTACTAACATTTTTGGGGAGGAATGGAAGACTCAGGTGGACCAATTACTTACGACCGGATATTAAGAGAGGGAATTTCAGTAAAGAAGAGGAGGAGGCCATCATCAAGTTACATGCAATGCTTGGGAATAGATGGTCTGCAATCGCAGCGAGATTACCGGGTCGGACCGATAACGAGATCAAAAACGTGTGGCACACCCACTTGAAGAAAAAGATAAAAAACTATCCGCAGGCTTCCTGCAAATCCGATTCCAATGCTTCAAGTGAATCCAAATCAATGGATTTGAGTTTTCCTACTCTGAATCCGGGAATAAGGAGTCCCGGGTATGAACCCGTTTCCCCGCAAGATTCATCTTGTGAATTTTCATCCGTCACAGACCAA…	MVRAPCLLTFLGRNGRLRWTNYLRPDIKRGNFSKEEEEAIIKLHAMLGNRWSAIAARLPGRTDNEIKNVWHTHLKKKIKNYPQASCKSDSNASSESKSMDLSFPTLNPGIRSPGYEPVSPQDSSCEFSSVTDQTGLPNNIFTTADDNQVDESDIVPQIDESYWSEELLAENYISNDEFGFQYQLSHEETTTNTSTTTTAATTDNGMDFWYNLLVRAASLPELPEF
>VcMYB206	>VcMYB206	maker-VaccDscaff10-augustus-gene-60.45
ATGGTGTCAGGGAGTGGATCGAGGGTTAACGGTGCTGGTGGTTCCGAGGATGGGGGGGCGAAGAAGGGGCCGTGGACGGCAGCCGAGGATGCGATCTTGATGGATTACGTGCGGAAGAACGGTGAAGGGAACTGGAATTCCGTACAGAGGAATTCCGGGCTGATGAGATGTGGAAAAAGTTGTAGGCTTAGGTGGGCCAATCACCTAAGGCCTAATTTGAAAAAAGGTTCCTTTTCACCGGATGAAGAAAGACTGATCATTCACCTCCATGCCAAGCTTGGGAACAAATGGGCACGGATGGCCTCTCAGCTTCCGGGTAGAACCGACAACGAGATCAAGAACTACTGGAATACTAGGGTTAAACGACTCCAACGTGCCGGATTACCAGTTTACCCCGAA…	MVSGSGSRVNGAGGSEDGGAKKGPWTAAEDAILMDYVRKNGEGNWNSVQRNSGLMRCGKSCRLRWANHLRPNLKKGSFSPDEERLIIHLHAKLGNKWARMASQLPGRTDNEIKNYWNTRVKRLQRAGLPVYPEDVPVQFDQSQQTYPNSSSNFKYPTLANFTRFTYSKMENPLQPQTSSSFLPNPNNQFNFFNEDFSSKPSFSPFSSSPSTIFVDSFQHSPLGLVPTMTTGLPSIQPPALGVATPATSGSTGGDNGFGNVGDSYMNGLGLVPTTNTGLPSIQPPALGVVTPVSSGSTGGDNGFGGGVGDAYMNAPPFEVDEYCDIAPAVGNSGLLDALLEESKALAEAKKMKVEISMNRGKCKGICESDSSSAYSSIGMKAKDPLEEMNSIDDDLSSLL…
>VcMYB207	>VcMYB207	maker-VaccDscaff10-augustus-gene-248.14
ATGGCTGAGGTGAGAATACACGAGCTTTGTCTTGAGAACAAACAATCAGAGGCTACACCAAGCTCTTCTGTTTCGGAAGGCAGTGGCAGTCCTAAACTCAAGTCACCAGGCATATGCAGCCCCACCAGTAGCTCGACGTCTCATCGGAGGACCAGAGGACCTGTTAGGCGGGCAAAGGGGGGTTGGACTCCAGAGGAGGACAATACATTGAAAAAAGCTGTTGCAGTTTTCAAGGGTAGATCTTGGAAGAAAATAGATATTGATCTCTATACAGCTGAGTTCTTTCCTGATAGATCAGACGTGCAATGTCTCCATCGGTGGCAGAAGGTTCTCCATCCTGAACTCGTCAAGGGACCTTGGACACAGGAGGAGGATGATAAAATCATTGAACTGGTATCC…	MAEVRIHELCLENKQSEATPSSSVSEGSGSPKLKSPGICSPTSSSTSHRRTRGPVRRAKGGWTPEEDNTLKKAVAVFKGRSWKKIDIDLYTAEFFPDRSDVQCLHRWQKVLHPELVKGPWTQEEDDKIIELVSKFGPAKWSLIAQSLPGRIGKQCRERWHNHLNPDIKKDAWTTEEELALMNAQRVHGNKWAEIAKELPGRTDNAIKNHWYSSLRKKLDFYLATGDLPPVAKDGIQNGVKDTNRTASTSKLFELSNKTSASTAQTSQGNTDIRRVEDYSKDLESPTPFQHVGLSSSFPANESVDSAVVNSDPQSSDIDLQSSYSNIEQKIEVCRTYSDFSREKVIGALPQFDIPIYGPVYCGPPQLERCVSLDSDLSWMQKEFHHSPTTSPIKFFTPPC…
>VcMYB208	>VcMYB208	augustus_masked-VaccDscaff62-processed-gene-8.18
ATGGGCAGAATTCCCTGTTGTGAGAAAGACAACGTGAAGAGAGGGCAGTGGACACCTGAAGAAGACAACAAGCTCTCTTCTTACATTGCCCAACACGGCACCCGTAACTGGCGCCTCATTCCTAAGAATGCCGGTCTCCAACGCTGTGGGAAGAGCTGTAGGTTGCGGTGGACTAACTACCTTCGCCCTGATCTGAAGCACGGACAGTTCTCCGACGCAGAAGAGCAAAATATCATTGTGCTTCATTCAGTTGTTGGCAACAGGTGGGCATTAATCGCTGCTCAACTGCCTGGGCGGACTGACAACGATGTGAAGAATCACTGGAACACCAAGCTTAAGAAGAAGCTTTCAGGGATGGGCATCGATCCAGTTACCCACAAGCCCTTCTCTCACCTCATG…	MGRIPCCEKDNVKRGQWTPEEDNKLSSYIAQHGTRNWRLIPKNAGLQRCGKSCRLRWTNYLRPDLKHGQFSDAEEQNIIVLHSVVGNRWALIAAQLPGRTDNDVKNHWNTKLKKKLSGMGIDPVTHKPFSHLMAEIATTLAPPQVAHLAEAALGCFKDEMLHLLTKKRVDFQLQQNTAANYNTAISQEEKDNTVEKIKLGLSRAIQEPNNMMPSNQPWDLSENFSGTSSAFPTLVSGFEYSPPCFGNEGDGSLSWNQKLGDENGEESEGGKETKIGSSMFNSECDLWDIPSDNLMNSMV
>VcMYB209	>VcMYB209	augustus_masked-VaccDscaff44-processed-gene-253.9
ATGGGGAGACCTCCTTGCCGTGACAAAGTTGGAATCAAGAAAGGTAGTAGATGGACCCGTCAAGAAGATATCATCTTGACCTCCTACGTCCAAGAACTTGTCCCTGAAGATTGGGATTCAGTCCCCAGAAATACCGGGTTGTTAAGGAGCAGCGAAAGTTGTAAGCATCGATGGATGAAATACCTCAGACCGGGAGTCAACCGCGAAAACTTCACCCCTCGTGAAGAAGAGATAATCAGTAGCATGCAAGCTCAGATTGGTAACAAGTAA	MGRPPCRDKVGIKKGSRWTRQEDIILTSYVQELVPEDWDSVPRNTGLLRSSESCKHRWMKYLRPGVNRENFTPREEEIISSMQAQIGNK
>VcMYB210	>VcMYB210	augustus_masked-VaccDscaff43-processed-gene-251.3
ATGGGACACCACTCATGCTGCAATCAACAGAAGGTGAAGAGAGGGCTTTGGTCCCCTGAAGAAGATGAGAAGCTTATCAGATACATCACCACTCATGGATATGGCTGCTGGAGTGAAGTCCCTGACAAAGCTGGGCTTCAGAGATGCGGTAAGAGTTGCCGGTTGAGATGGATAAACTACTTGAGACCAGATATAAGAAGAGGGAGGTTTAGTCCAGAAGAAGAGAAGTTGATCATCAGCCTTCATGGTGCTGTTGGCAACAGATGGGCGCACATAGCCAGTCATTTGCCTGGAAGAACGGATAACGAAATTAAAAATTACTGGAATTCTTGGATCAAAAAGAAGATTAATCGAAAGCCAGCACCAACACCGGTCACAAGTAAACCAACGTCCGATGAT…	MGHHSCCNQQKVKRGLWSPEEDEKLIRYITTHGYGCWSEVPDKAGLQRCGKSCRLRWINYLRPDIRRGRFSPEEEKLIISLHGAVGNRWAHIASHLPGRTDNEIKNYWNSWIKKKINRKPAPTPVTSKPTSDDQHTPFGYYTSNQVDFLNQGSAANPPVVQETLFSSPLFMFDTNSLEGHNATDGNKRPDELFHEPVGLNSDQTWHINQQQVQAFHPRASFSSSMDSNYLPPLLENSMESIGLNEWVECQQCPSFLFWDQAEGSLGGEEIAPSSSNMETMLLSSYPSSL
>VcMYB211	>VcMYB211	augustus_masked-VaccDscaff43-processed-gene-202.0
ATGGAGTTCCTAGACGAAGAAACCAGGCCCAGATTCCTCTTCCAATCTCGCTCCACCCCACCTTCCCATCCCCAACCCCCAACCCCATCCCTTCACAAACCCTCTCTCCTCATCTCCCTCCCTCTCTCCACCCTCCTCTTCTCCCTCTCTCTCCTCTTCCCCCAACCCGAGCCCCTCCAATCCATCCTCTTCTGGTTCGCCCTCTCTCTCCTCCTCGGCCCCTTCGCCCCCTCCTCCCTCACCGCCGGCCACATCCGCGTCGGCCAAGGCAAACTCCTCCAACCCCCCTCCCTAGATCTCGACGGTCCAATCAAGAAAACCCCCAATCGCCGGTCCAGACCTCGTAAACCGGACGAATTAGGGTTCAACCCGGGTCCAGAAACCGTTGCGTACGTAAAA…	MEFLDEETRPRFLFQSRSTPPSHPQPPTPSLHKPSLLISLPLSTLLFSLSLLFPQPEPLQSILFWFALSLLLGPFAPSSLTAGHIRVGQGKLLQPPSLDLDGPIKKTPNRRSRPRKPDELGFNPGPETVAYVKNGEDLRQSSQLEGDRSMIEDGGEREWEEGDYEMLKKLLVKHPVGKPKRWEAIAEGFKGRHGVESVIKAAKSMGERKMNDTDSFARFLKDRKPVDKRVEEESGEAGAVESGEVMRESVSWSGGDDVALLKALKAFPKDVPMRWEKITAAVPGKSKAACMKRVAELKKGFRSSKASAEA
>VcMYB212	>VcMYB212	augustus_masked-VaccDscaff43-processed-gene-133.2
ATGGGGAGGGCTCCCTGCTGTGACAAGGATAATGTGAAGAGAGGGCCATGGTCAGCTGAAGAAGACTCGAAGCTTAAGAATTTCATGGAGAAATATGGCACCGGAGGAAATTGGATCTCTCTCCCTCAAAAAGCTGAGCCCCGTATGGCACTGTTTCGAAAGTTGGAGACTTATGTTACAAGGAAAAGAACTTCTGAAATCTCAGGTCTGAAGAGATGCGGAAAGAGCTGCAGATTGAGATGGCTAAACTATCTAAGGCCCAATATAAAACATGGTGATTTTTCTGATGAAGAAGATAGGGTAATCTGCACCTTGTTTGCTACCATTGGAAGCAGGTGGTCAATTATAGCTACTAATTTACCAGGCAGAACCGACAACGACATAAAAAACTACTGGAAC…	MGRAPCCDKDNVKRGPWSAEEDSKLKNFMEKYGTGGNWISLPQKAEPRMALFRKLETYVTRKRTSEISGLKRCGKSCRLRWLNYLRPNIKHGDFSDEEDRVICTLFATIGSRWSIIATNLPGRTDNDIKNYWNTKLKKKLMGIAIQSNQTEAQPIQIPHPQFQSLPTSLSPVYTDFNSNYNANPFPNGSLLQTQETLFSFSSSDGSCGQISYGKDMKQAEMGFQSFVPNGFEENHKFMIDFGNNIGGDEVLSSWNDDQNPNGYFENSCFPEEYDLNSYGRNSLFLLNDENRTQQRTLRPNLGWQVYNYCHS
>VcMYB213	>VcMYB213	augustus_masked-VaccDscaff42-processed-gene-25.8
ATGCTTTTTGGGCCAAAAAACTGGAATAAAATAGCTCAATTTGTTCCAGGTCGAACTCAAGTGCAATGTAGAGAGAGATGGTTCAATAACTTAAATCCTTCTTTGATTTTTGGTGGATGGACTCAAGAAGAGGATTCTAAGTTGGATGCTGCAGTTGTGGAACATGGAAATAGCTGGTCTAAGGTTGCTGCGTTTGTGCCTCCCCGCACTGATAATCAGTGTAAGAGGAGGTGGAATAAAATGCATCCACTTAAATGTTCAAGGCTCAAAGCAGAGAGAGAGGAACAAAAGAAAGCTTTCATAGCAAACTTTGTAGATCGGGAGTTAGAACGACCTTCACTGGGACCAAAGGATTTCATTCCACAAGCAATCACAAATGCAGTTGAGGAATCTAAAGAT…	MLFGPKNWNKIAQFVPGRTQVQCRERWFNNLNPSLIFGGWTQEEDSKLDAAVVEHGNSWSKVAAFVPPRTDNQCKRRWNKMHPLKCSRLKAEREEQKKAFIANFVDRELERPSLGPKDFIPQAITNAVEESKDVNPSGKQKQKSRYAGQILWSIVFKLGYVPCIVFFIV*
>VcMYB214	>VcMYB214	augustus_masked-VaccDscaff40-processed-gene-16.4
ATGGACCCATTCATCAACATCAATCACCACCACCACCACCACCACCACCTCAACACCACCAGCTGTTCATCGGCCACTTCCTCCTCCTCCGACACTTCCTCATCCGATTCCACTCACAACAACAGACTCGACAGGATAAAGGGCCCGTGGAGCTCCGAGGAGGACAAGATCCTGACCCGGCTCGTCGACCGGTACGGGCCCCGAAACTGGTCTCTGATCAGCAAGTACATTAAAGGCCGGTCTGGCAAATCGTGCCGGCTCAGGTGGTGTAATCAGCTGAGCCCGAACGTAGAGCACCGGCCGTTTTCTCAGGCCGAGGACGATACGATATTGGCCGCCCACGCCCAGTACGGGAACCGGTGGGCCACCATTGCGAGGTTGTTACCTGGTCGGACCGAT…	MDPFININHHHHHHHHLNTTSCSSATSSSSDTSSSDSTHNNRLDRIKGPWSSEEDKILTRLVDRYGPRNWSLISKYIKGRSGKSCRLRWCNQLSPNVEHRPFSQAEDDTILAAHAQYGNRWATIARLLPGRTDNAVKNHWNSTLKRRQGRMDGGDGVGSSNGTASFGGDGEVDPMTALTLAPPGVGGGAVVEEERREERVPAVEFWEAMREVIAREVREYVTTSFPEGSPRSGFR
>VcMYB215	>VcMYB215	augustus_masked-VaccDscaff40-processed-gene-153.3
ATGGGTAATAGTCGGCTTGAAATTCTGGATATTGGGGATGAAATAAAGAAGGGGCGATGGAATGAAGAGGAAGATGAAGTACTGGTAAGGCATGTGATGAAGTATGGTCCAAGAGAGTGGAGCTCCCTTCGATCCAAAGGTCTTTTGCAGCGCACTGGCAAGTCCTGTCGCCTACGCTGGGTTAACAAACTCAGACCCAATTTGAAGAATGGGATGAGGTTTTCAGCAGAGGAGGAGAGGATTGTGTTAGAATTGCAAGGAAAGCTGGGGAACAAATGGGCAAGAATAGCCACGTGTTTGCCGGGGAGGACAGACAATGATGTGAAGAATTTTTGGAGTAGCAGGCAAAAGAGACTGGCAAGGATTCTGGAAAGAGCTCCATCGTCATCCGAAGCACAA…	MGNSRLEILDIGDEIKKGRWNEEEDEVLVRHVMKYGPREWSSLRSKGLLQRTGKSCRLRWVNKLRPNLKNGMRFSAEEERIVLELQGKLGNKWARIATCLPGRTDNDVKNFWSSRQKRLARILERAPSSSEAQNNTAVGVFHVDVPAVMEIRPSPYLRFRYITLYVSLLFWNLFQEYLGCTTLLGGKNIGFVAYIFRTEAPKLSSSPLEEESLSSLDNNSQMIKIVPKPNLVYSLLDQLDFHPADEKNPVDDSQLQFPFPSIPDLQQDFPPALATEVSKNFLDVFGNVDASDNGNLSQFPFVPQYLGPCLGGSCSSGGRGGNVNPAIFPDGFFSDFPADIFDHMEPIPSPSEWG
>VcMYB216	>VcMYB216	augustus_masked-VaccDscaff3-processed-gene-157.5
ATGGGTAGGCCACCATGTTGTGAGAAGGTGGGGTTGAAGAAAGGGCCATGGACACCTGAAGAAGATCGCAAGCTTTTGGCTTACATTGAACAATATGGACATGGAAGCTGGCGTGCTCTCCCAGCAAAAGCAGGCCTCAAAAGATGTGGGAAGAGTTGTAGATTGAGGTGGACGAATTATTTGAGACCTGATATCAGGAGAGGCAAATTCAGTTTGCAGGAGGAACAAACCATCATCCAACTCCACGCTCTTCTCGGAAACAGATGGTCAGTAATAGCATCTCACTTGCCGAAGAGAACAGATAATGAGATCAAGAATCACTGGAACACACACCTCAAAAAGAGGTTAACCAAGATGGGGATCGATCCGGTGACTCATAAGCCGAAGACCCACGCCCTC…	MGRPPCCEKVGLKKGPWTPEEDRKLLAYIEQYGHGSWRALPAKAGLKRCGKSCRLRWTNYLRPDIRRGKFSLQEEQTIIQLHALLGNRWSVIASHLPKRTDNEIKNHWNTHLKKRLTKMGIDPVTHKPKTHALGPDQLKDAANLSHMAQWEGARLEAEARLVRESKLQVLNPFKTQPGSSASAQLVYEPTTIAPLLHPPLQPLCLDVLTAWQGSWLKAPKYNAYSASTFSSASSIDFLAPTSNFSKKANMLSFPNTDEAMIMKAGADFGIPNNFPDVQGMAYSTDDDSLATGNESILLPNFMEAGLGEILFDDSNQLYPSITGANSGDVPASCCGDIEENKNYWNNILNLVNGLPSGSPVF
>VcMYB217	>VcMYB217	augustus_masked-VaccDscaff39-processed-gene-56.0
ATGGGAAGAAAGCCTTGCTGTGAGAAAGTTGGATTGAAGAAGGGGCCATGGACAGCTGAAGAGGACAAGAGGCTTATTAACTTCATCCTCACCAATGGCCAATGCTGCTGGAGAGCTCTCCCTAGACTTGCAGGATTACTAAGGTGTGGTAAGAGTTGCAGACTGAGATGGATAAACTATCTTAGGCCAGACTTAAAGAGGGGTCTCTTATCAGAACATGAGGAGCAGATGGTCATTGATCTCCATGCTCAACTTGGCAACAGATGGTCCAAAATTGCTTCTCATCTCCCCGGAAGAACTGATAACGAGATAAAGAATCACTGGAATACCCACATCAAGAAAAAACTCAAGAAGATGGGGATTGATCCTTTAACCCACAAACCACTCCCCACTACTTCC…	MGRKPCCEKVGLKKGPWTAEEDKRLINFILTNGQCCWRALPRLAGLLRCGKSCRLRWINYLRPDLKRGLLSEHEEQMVIDLHAQLGNRWSKIASHLPGRTDNEIKNHWNTHIKKKLKKMGIDPLTHKPLPTTSNTDEPIPQETQEDQQEVCPRNETESSSSTDSSITEANEEELTQIENSLREVINNGFCTDEVPVIEPHEINLASSCSSSSSSREIQELEFPDFDWQCDMINSLDFWNYDFSSTLDFLINDHSDRINVTPSPETI*
>VcMYB218	>VcMYB218	augustus_masked-VaccDscaff32-processed-gene-18.4
ATGGTCTCCTCAAGAAGACTCCACCCTCAAGAACTATATTCACAAATTTGGCACTGGTGGCAACTGGATTGCTTTGCCTCACAAAGCTGGACTCGAGCGTTGCGGCAAAAGTTGTCGCCTGAGGTGGCTCAACTATCTCAGGCCAGATATCAAGCATGGAGGTGGTCTGTCATAGCTTCTCATCTTCCAGGGAGAACAGACAACGATGTGAAAAATTACTGGAACACCAAATTGAAGAAGAAGTTCCTGGCACTAAACACTAACCATGCCACAAAATTCAGCTCAACGGTGCCCGCACCGCCGAATTTCGCGCCTAAACTTGAGAATTATTATTCTCATGTTTCCAACAATAATCATTACCAGCAAAACCCAGGTCTTCAACGGGAGCTCCTGGTTTCG…	MVSSRRLHPQELYSQIWHWWQLDCFASQSWTRALRQKLSPEVAQLSQARYQAWRWSVIASHLPGRTDNDVKNYWNTKLKKKFLALNTNHATKFSSTVPAPPNFAPKLENYYSHVSNNNHYQQNPGLQRELLVSNPVQVSCLPRLMEIPEQVGPSEASSISGFGNKYGFWSENGGGGGGDGGFWSENGGGEDDGFLMDLMESGFSHNNPLNGFDFQEKTSGVCPNLANPL
>VcMYB219	>VcMYB219	augustus_masked-VaccDscaff31-processed-gene-75.2
ATGGCGTCGACGAAGAAAGACGTTGACCGGATTAAAGGGCCATGGAGCCCCGAAGAGGACGAGCAGTTACAGAGCCTGGTCCAAAAACACGGGCCGAGAAACTGGTCGCTGATCAGCAAATCGATCCCGGGTCGATCCGGGAAGTCGTGCCGGTTACGATGGTGTAACCAGCTCTCTCCTCAGGTGGAGCATCGGGCTTTCACGCCCGAAGAGGACGACACGATAATCCGGGCCCACGCCAGGTTCGGAAACAAGTGGGCCACCATAGCCCGGCTGCTTTCGGGCCGGACGGATAACGCGATCAAGAATCACTGGAACTCCACGCTCAAGAGGAAGTGCTCATCGATGATGGGTAACGACGGAGACGAGTTTTCGAATACGCCGCCGTTGAAGAGGTCC…	MASTKKDVDRIKGPWSPEEDEQLQSLVQKHGPRNWSLISKSIPGRSGKSCRLRWCNQLSPQVEHRAFTPEEDDTIIRAHARFGNKWATIARLLSGRTDNAIKNHWNSTLKRKCSSMMGNDGDEFSNTPPLKRSVSDGSAIPVSGLYLSPNSPSGSDVSDSSVPPPPPPPPVFSSSSSSSSHVFRPLARTGGVLPPQVETTTPSSMNTSLSLSLPGVDSSDPPSQVTESIPIQLLPMLPVYPAAATPEQVTVNQRNQEAPEVRVPVMAFPVNLRESDVREPASTPVAMEVEREEKAFVPFSAEFLAVMQEMIRKEVWNYMAE*
>VcMYB220	>VcMYB220	augustus_masked-VaccDscaff30-processed-gene-28.0
ATGAAAACCGCCTCTGCGCCAAATCTCAACCGTGAAACCACCTCCATCACCAGGATCACCACCAATTTCTTCACCTTTTTCCAAGACCCAAACCACCATGACGACACCACCCTTAACAAGCGCCCAAAAATTGAGCACAGCGAGGACACTGAAGCCTCCGAAACGTCACCGTTCAAAGATATCCTCTCCCCAATCCTCCTGTTCAACGAAATGAACGAGAATCACTTCCCAATTGACGGATCTTTTTACCGATGGGATCAGATGGACCAAACCCTACCCAGATGGCCTCCAAGTCCAAATGGGTCCGACACGAACGTTTCCGTTGGGTCTAACCAAATTATCGGCGACGATGACGTGTCGAAAGCGTGGTGGGACCAGATTAAAGAGCCATGGAGCCCA…	MKTASAPNLNRETTSITRITTNFFTFFQDPNHHDDTTLNKRPKIEHSEDTEASETSPFKDILSPILLFNEMNENHFPIDGSFYRWDQMDQTLPRWPPSPNGSDTNVSVGSNQIIGDDDVSKAWWDQIKEPWSPEEDGQLQSLVQKHGPRNWSLISKSIPGRSGKSCQLRWCNQLSPQVDHRAFMPEEDDMIIRAHARFLKQVGHHSPAPIGPD
>VcMYB221	>VcMYB221	augustus_masked-VaccDscaff28-processed-gene-352.7
ATGGTATCTAACGCCGATGAAGACGATGAATTGTCCGGAAGTGAGGGCGACGAGGGCTTGGACGAGGACATGGAAGCCCTAAGGATGGCCTGCATTATCACGGGAACCGACCTTAATTCCCTCCAACCTTCCTCCTCTGTCCCCACCACCGCCGACAAATCCGGCTTTGCGGCGGCCTCTGATTCCGAGGACGAGGACGAGGACGAGGAGGATGACCTGGAATTGGTTCGCGGGATACAGCGGAGGTTCTCGGCGTGCAATCACTCGGAGGTACCTCTCTTCCTCAGCACGCTTCCGCCAGCTGTCTCCGACCAAGATGATGATGAGGACGATTTCGAGACACTCCGTGCGATTCAAAAGCGTTTTGCGGGATATGATAAAGACAGTCAGAAAAATGGC…	MVSNADEDDELSGSEGDEGLDEDMEALRMACIITGTDLNSLQPSSSVPTTADKSGFAAASDSEDEDEDEEDDLELVRGIQRRFSACNHSEVPLFLSTLPPAVSDQDDDEDDFETLRAIQKRFAGYDKDSQKNGTDELMSEVEQVHANNIALEKETSITLVVDRTNVSEGFPDSLDLYNNSRSSKPINNVIHGISPSGLIEWHQPDNHSLSTMACSSSSFPKSAQMFVDAIKKNRACQKFLRSKLMQIEARIEENKTLKQRIKLLRDFQVNCKKLTGRALSQKKDARVQLISAIKPRANYKVNGNNGSPLYYGPNENSHVTSYKMVFKKFSILLNRKRWSHEERENLAKGIKQQFQELLLQKSVDLVSDVERSSGDSNEFDSMIASIRDLDITPENIRSF…
>VcMYB222	>VcMYB222	augustus_masked-VaccDscaff21-processed-gene-121.3
ATGAGCGGCGGAGATTGGATAAGAGAACCGTGGAGCAAGGCGGAGGACGAGGCGCTGGTGAGGCTGGTGGAGCAACATGGGCCTTGCAATTGGGCAGCCATAAGCGGCAGCATCCCGGGGCGGACTGGAAAATCTTGCAGGCTGCGGTGGATCAACCAGCTCAGCCCAGAAGTGGAGCACCGGCCTTTTTCCACGGCGGAGGACGCTGTCATCCTCAAGGCACACCAAGTTTACGGTAACCGCTGGGCTACCATTGCCAAACAATTACCCGGCCGTACCGACAATGCCATAAAGAACCACTGGCACTCGAGTCTTCGCCGCCGGAGTAATAATGATCGTAATTTCGTCGAGACCGAGTCGGTGACGTTCGGGCCAGACACGGCGGTGAAGCGGAGGAAG…	MSGGDWIREPWSKAEDEALVRLVEQHGPCNWAAISGSIPGRTGKSCRLRWINQLSPEVEHRPFSTAEDAVILKAHQVYGNRWATIAKQLPGRTDNAIKNHWHSSLRRRSNNDRNFVETESVTFGPDTAVKRRKVKVAAEEGPETSLTLSPPGERAAAVVEEGKVEVIRKGGEMKEEISTVRDRRVMMNVMRRMIAEEVWGGGGADAAEPAGEEEEEGGEEDDGEEDDGVEEGAAANLEVTDVEVEVAPAMEVVGLRTVVVLAAARWRVKGEVRRTKVSGFLYNSLTEEEEGGEEDDGEEDDGVEEGAASNLEVTDVEVEVWAAMEVVGLRTVVVLAVARWRVKEKVRRTKTIDNALSYTKGYGEELKIYVHLLCFGDS
>VcMYB223	>VcMYB223	augustus_masked-VaccDscaff16-processed-gene-189.9
ATGGACGATAGAAGAGATGCTCAAACTAACTTCACTGGTATTGTTCTTTCTGAAGCGGAATGTTTCAAGGACCGGACGGATGTACAGTGCTTGCACAGGTGGCAGAAAGTTTTGAATCCGGAACTCGTCAAAGgNNNNNNNNNNNNNNNNNNNcCTTGGTCTAAAGAGGAGGATGAAGCCATAGTAAAATTAGTGAAGAAGTATGGGCCAAAAAAGTGGTCTACCATTTCACAACATTTACCAGGACGTATTGGGAAGCAATGCCGGGAAAGGTGGCATAATCATCTGAATCCTGATATCAACAAGCAGGCATGGACGCAAGAAGAGGAATTCGCTTTGATTCATGCCCATCAAATTTATGGGAACAAGTGGGCAGAGTTGACAAAATTCTTACCTGGG…	MDDRRDAQTNFTGIVLSEAECFKDRTDVQCLHRWQKVLNPELVKGXXXXXXPWSKEEDEAIVKLVKKYGPKKWSTISQHLPGRIGKQCRERWHNHLNPDINKQAWTQEEEFALIHAHQIYGNKWAELTKFLPGRSDNAIKNHWNSSVKKKLDSYLASGVLTQFEGLPHVIHTNHLVPSSSSTVQQSSGNDSVPIDGAEAEDTSECSQGSTVVGYSQSTIDMASMVMHGRDECPLTEDSSHGKDPSFSPISHSENYYADSLEAVFSMPEVPREIGGFSKFLEHGQLNFADLPLDLGQESSEFWISSVGEKDNHKVVTFQSQNSMDLTVPSMGNTFFESDKPEYVSIFEDEYCKVIYPEAENAGCFASSMNPSIISHIGSCSQPFPDPPLLSPEDGARFFG…
>VcMYB224	>VcMYB224	augustus_masked-VaccDscaff16-processed-gene-163.6
ATGGCGTCGACGAAGAAAGACGTTGACCGGATTAAAGGGCCATGGAGCCCCGAAGAGGACGAGCAGTTACAGAACCTGGTCCAAAAACACGGGCCGAGAAACTGGTCGCTGATCAGCAAATCGATCCCGGGCCGATCCGGGAAGTCGTGCCGGTTACGATGGTGTAACCAGCTCTCTCCTCAGGTGGAGCATCGGGCTTTCACGCCCGAAGAGGACGACACGATAATCCGGGCCCACGCTAGGTTCGGAAACAAGTGGGCCACTATAGCCCGGCTCCTTTCGGGCCGGACGGATAACGCGATCAAGAATCACTGGAACTCCACGCTCAAGAGGAAGTGCTCGTCGATGATGGGTAACGACGGAGACGAGTTTTCGAATACGCCGCCGTTGAAGAGGTCC…	MASTKKDVDRIKGPWSPEEDEQLQNLVQKHGPRNWSLISKSIPGRSGKSCRLRWCNQLSPQVEHRAFTPEEDDTIIRAHARFGNKWATIARLLSGRTDNAIKNHWNSTLKRKCSSMMGNDGDEFSNTPPLKRSVSDGSAIPVSGLYLSPNSPSGSDVSDSSVPPPPPPPPVFSSSSSSSSHVFRPLARTGGVLPPQVETTTPSSMNTSLSLSLPGVDSSDPPSQVTESIPIQLLPMLPVYPAAATPEQVTVNQRNQEAPEVRVPVMAFPVNLRESDVREPASTPVAIEVEREEKAFVPFSAEFLAVMQEMIRKEVWNYMAEVEQQGGGGSGGGGGFCMQQATVDGFRNAIVKLKEDLWLTVGIYDALLLSKQNIDMDKGLFMAAAQFWSAHTNSFHFKA…
>VcMYB225	>VcMYB225	augustus_masked-VaccDscaff15-processed-gene-6.0
ATGGGGAGACCTCCTTGCCGTGACAAAGTTGGAATCAAGAAAGGTAGTAGATGGACCCGTCAAGAAGATATCATCTTGACCTCCTACGTCCAAGAACTTGTCCCTGAAGATTGGGATTCAGTCCCCAGAAATACCGGGTTGTTAAGGAGCAGCGAAAGTTGTAAGCATCGATGGATGAAATACCTCAGACCGGGAGTCAACCGCGAAAACTTCACCCCTCGTGAAGAAGAGATAATCAGTAGCATGCAAGCTCAGATTGGTAACAAATGGGCATCCATAGCTTTGTTCCTCCCACAGAGAACAAACGTCGATATAAAGTACCACTGGAATTATCACTTGAAAAAGATCAAGACGTTCCAATCGGGTTTGGATCCGAAAATGGCAACATCATCAGATTCA…	MGRPPCRDKVGIKKGSRWTRQEDIILTSYVQELVPEDWDSVPRNTGLLRSSESCKHRWMKYLRPGVNRENFTPREEEIISSMQAQIGNKWASIALFLPQRTNVDIKYHWNYHLKKIKTFQSGLDPKMATSSDSSTDQFVSNSFSGPKSSTTFDITTTSTTDHHHASSTILNLNQSCSTPTSYALSAENISRLLEGWMRSSPKTEKFHQNNNSTLEKFSTSGTSKGNTAHHFGSNEELESILSFHNMSNIAWDKSSCDSDHQQQKENFVHERKERSENEPPLSFIENWLLEDNGGQVEELMELPRIF
>VcMYB226	>VcMYB226	maker-VaccDscaff10-snap-gene-210.28
GAAACAGAGTTGCCAGTTTTCCTACAATACGTTGGACGCACACTCTCTCTCCACCACAAAGCTGGTGGAGAAATTGCAAAACCACGGGCACCCTTTCTAAAACCCCTCAAATCTAAAACCATCTGCTCCGCTCTCTGTATGTCCATACAACTCTCTGTATCCGTTCATCTATATCTCTCTCGATACATTGCACCCACCAAAATCACCTCTCACTTTACTCTCTCTCTCAATTGCCACATATTTACGGGAAGAAAAATTTCTGCAAAGGCACCCACCAAAATCACCTCTCACTCTACTTTCTCTCTCAATCGCCACATATTTACCGGAAGAAAATTTTCAGCAAAAGCCGAAGAAGGGGTCTCTGTTTCTGGTGATGTATTCCATCTCAGATTTCTTACT…	ETELPVFLQYVGRTLSLHHKAGGEIAKPRAPFLKPLKSKTICSALCMSIQLSVSVHLYLSRYIAPTKITSHFTLSLNCHIFTGRKISAKAPTKITSHSTFSLNRHIFTGRKFSAKAEEGVSVSGDVFHLRFLTSGMYSTSSSDMLGLEMSLHHHPHHHPPPPPNPQNPQQLQSHPPHDPQMVGQIYPFVPKPKTQQQLTLSDEDEPGVNTEDGSGDGKRKSISPWHRMKWTDGMVKLLIMVVFYIGDEAGSDGNNDPAAGGKKKGGGAGVLQKKGKWKSVSRAMMERGFYVSPQQCEDKFNDLNKRYKRVNDILGKGTACRVVENQNLLETMDHLTPKKKEEVKKLLNSKHLFFREMCAYHNSCGGGGVGGGGSGGHQSPEVAVEPSQQMHPQLQQQSC…
>VcMYB227	>VcMYB227	maker-VaccDscaff6-augustus-gene-306.22
ATGCTTGAGACTTCTTCTGGGTTGTTCCAAAATTCTGCCGCCGTGGCCGTGAATAATGAGGAGAACGGCGGTGCGGTGCCGGCAGTTACCGGTGGATTCGGGGAGGAGGAGGGAGGTAGGGGAGAAGAGGGTTACCGGAATTTCGGCGGGAACCGGTGGCCTCGGGAAGAGACTTTGGCTTTGTTGAAGATAAGGTCTGATATGGACGCTTCATTCAAGGACTCGAATCTCAAAGCTCCTCTCTGGGATGAGGTCTCCAGGAAATTAGCTGATCTTGGGTACCATAGAAATGCCAAGAAATGCAAGGAGAAGTTTGAGAACATCTACAAGTATCACAAAAGAACCAAAGAATGCCGATCCAATCGACAAAACAGCAAAAACTACAGATTTTTCGAGCAA…	MLETSSGLFQNSAAVAVNNEENGGAVPAVTGGFGEEEGGRGEEGYRNFGGNRWPREETLALLKIRSDMDASFKDSNLKAPLWDEVSRKLADLGYHRNAKKCKEKFENIYKYHKRTKECRSNRQNSKNYRFFEQLELLDNNSSLPSPSPTQIQHPMSETTRAMTGMTIQPSGFTQDFTAPRSIPNSGAEFLMSSSTSTNSSSGKESEGSGKRKRKLGEYFERLMREVLEKQENLQNKFIEALEKCEKDRMLREEAWKMQELERKKREQEILAQERAISAAKDAAVIAFLQKISDQANPVQFPENPIPILTQISIPNPNPIPVPIPPEKVTDKKDNGSALSSSRWPKAEVEALIRIRADLDLQYQDNGPKGPLWEEISSAMKKIGYNRNAKRCKEKWENIN…
>VcMYB228	>VcMYB228	maker-VaccDscaff15-augustus-gene-315.33
ATGAGGTGGGAAATGGAAATTCTCTCACCTCCATCATGCCTCTCAACCTGCAACTGGTTGATTGAAGAGGGCAGATCAAGCACAAAGTGGACCCCGGCAGAGAACAAGACGTTCGAGAATGCACTGGCGGTTTACGACGAGCACACGCCGAACCGGTGGCAGAAGGTGGCGGCGATGGTACCGGGGAAGACGGCGAGGGACGTGATGAAACAGTACAAGGAATTGGAAGATGATGTCAGCTGCATAGAAGCAGGGTTGGTTCCTTTTCCTGGGTATAGTACTTCTCCTTTTACGTTGGATTGGGGGAATTTTGATGGGTTTGATGAAGGGTTTATGCCGGCGTCTGGCTCGGGCGGGAAGCGATCGGGGGCGGGCAGGGGCTCGGAGCAGGAGAGGAAG…	MRWEMEILSPPSCLSTCNWLIEEGRSSTKWTPAENKTFENALAVYDEHTPNRWQKVAAMVPGKTARDVMKQYKELEDDVSCIEAGLVPFPGYSTSPFTLDWGNFDGFDEGFMPASGSGGKRSGAGRGSEQERKKGVPWTEEEHKLFLMGLRKYGKGDWRNISRNFVITRTPTQVASHAQKYFIRQLSGGKDKRRASIHDITTLNLNDNRMPSPDNKIRPPSQPDWSNSAPVSTTQFQWNQLDSGPDMVFRSPAHGNVFMPPCGIDSFGIKMQAENMQRIAMLRESYGPNMGFHMQAGDCYLHG
>VcMYB229	>VcMYB229	maker-VaccDscaff21-snap-gene-131.29
ATGGAAACTCTGTTTCCATCCTCGTATTTTCCATGTATGAATTTTCTGATGCAAGAAGAGAGCAGGAGTACGGAATGGACTAAAGAAGAGAACAAGAAGTTTGAGAGAGCTCTAGCGATATACGACGAGAATACCCCCGACCGGTGGACAAAAGTGGCGGCCATGATCCCCGGAAAGTCTGTTCTTGATGTGAGGAGGCAGTACATGGAACTGGAATCAGACGTTAGCGATATAGAAGCCGGTCTGGTTCCAGTTCCGGGGTACTTGACCTCTTCTTTCACGTTAGAGCTGATAGAAAATGGTGAATTCGACGTGTTTAGGAAAAGGCCCTTGCCGTGTAGAGCGTTGGACCACGAGAGGAAGAAAGGGGTGCCATGGACAGAGGAAGAGCACAGGCGG…	METLFPSSYFPCMNFLMQEESRSTEWTKEENKKFERALAIYDENTPDRWTKVAAMIPGKSVLDVRRQYMELESDVSDIEAGLVPVPGYLTSSFTLELIENGEFDVFRKRPLPCRALDHERKKGVPWTEEEHRRFLMGLQKHGKGDWRNISRKFVITKTPTQVASHAQKYFLRLNSGDKDKRRPSIHDITTVHLTNTTSPDDSEPPSQNNYTLLKSPIKDPSTPKVQLNWNHSNDVGGRMVFGSTHANPFLHTGAHFGAQIGSLNSLFPIQPTRYRIHG
