# Supplementary material for: Genome-wide analysis of MYB transcription factors of Vaccinium corymbosum and their positive responses to drought stress
Source: BMC Genomics. 2021 Jul 22;22:565. doi: 10.1186/s12864-021-07850-5 (PMC8296672; doi:10.1186/s12864-021-07850-5)
Supplement: Supplementary file 5 — Additional file 5: Table S3. Seventy-one highly conserved VcR2R3-MYB genes from blueberry. [file 12864_2021_7850_MOESM5_ESM.xlsx]

## Sheet: Sheet1
Table S3. Seventy-one highly conserved VcR2R3-MYB genes from blueberry
Gene name	Gene ID	AA
VcMYB002	maker-VaccDscaff25-augustus-gene-144.17	MAGEYFGWGVIEEGWRKGPWTAEEDRQLIEYVKLHGEGRWNSVSRVAGLKRNGKSCRLRWVNYLRPDLKKGQITPHEENIILELHARWGNRWSTIARSLPGRTDNEIKNYWRTHFKKKAKSSINTEKAKARLLRRQQFQQQQQLQQQQPAQQMNQIDLKKIMLFLDENENRLPTLPQGRQDMPTLYPNSTAEEQGFYYPVFNGYGLVPETHNEENVWWDGLWNLDDHAHGYLSTGGAANKAALHNLATSFY
VcMYB008	snap_masked-VaccDscaff34-processed-gene-141.22	MATQGDMDRIKGPWSPEEDESLQKLVQRHGARNWSLISKSIPGRSGKSCRLRWCNQLSPEVEHRPFTPEEDEMIIRAHSQFGNKWATIARFLNGRTDNAIKNHWNSTLKRKHTIDGGGGGADERAVQVHRRSESGDVTLAISGLCVDDDNNHNLDSPSGSDVISDSSLPLISPMSASAYRPSIVNPSQQTEPTPEIDLNLSLVCGNASHDEVGDQNPSQVTTDSTHSRNRSGEFGEKLETVPFGPDFLSLVQVMIRNEVRDYMSGLEKIESGVRNAGVKRIGISRID
VcMYB014	maker-VaccDscaff11-augustus-gene-368.37	MVRAPCCEKMGLKRGPWTIEEDRILINYITAYGHGNWRALPKQAGLLRCGKSCRLRWTNYLRPDIKRGNFSREEEETILELHEKLGNRWSAIAARLPGRTDNEIKNVWHTHLKKKLIKKNQLEITKPPPVLPHSTQNHKHDHQVTAEKEPQVPMNYPNQDSPQHSSSDAASSATTTCASNGSFHDSFGHEMDENFYGHEMDEDFWADVLSVDISGDFDQFSQLDGVENVCGYNSNMNDGMEYWFNLFSSAGEIQELPGF
VcMYB015	snap_masked-VaccDscaff27-processed-gene-213.13	MATQGDMDRIKGPWSPEEDESLQKLVQRHGARNWSLISKSIPGRSGKSCRLRWCNQLSPEVEHRPFTPEEDEMIIRAHSQFGNKWATIARFLNGRTDNAIKNHWNSTLKRKHTIDGGSGGADERAVQVHRRSESGDVTLAISGLCVDDDNNHNLDSPSGSDVISDSSLPLISPMSASAYRPSIVNPSQQTEPTPEIDLNLSLVCGNASHDEIGDQNPSQVTTDLTDSTHSRNRSGEFGEKLETVPFGPDFLSLVQVMIRNEVRDYMSGLEKIESGVRNAGVKRIGISRID
VcMYB020	snap_masked-VaccDscaff18-processed-gene-237.11	MGRQPCCDKLGVKKGPWTAEEDKKLINFIFTNGQCCWRAVPKLAGLRRCGKSCRLRWTNYLRPDLKRGLLTEAEEQLVIDLHARLGNRWSKIAARLPGRTDNEIKNHWNTHIKKKLLKMGIDPVTHEPLNKEESKTSESSSHSDHSPNNHEVKSQETNDNNPSSEENSICSPAENLSNDESNLLSLCDDDLLMSCLWGDEETPIIDEISWDFPAAGPDFNNSNSSITSWDETCSWLLDCQDFGVQDFGVDCFNDVEVMMNTLNTIDMDKKY
VcMYB021	snap_masked-VaccDscaff18-processed-gene-237.11	MASTKKDVDRIKGPWSPEEDEQLQNLVQKHGPRNWSLISKSIPGRSGKSCRLRWCNQLSPQVEHRAFTPEEDDTIIRAHARFGNKWATIARLLSGRTDNAIKNHWNSTLKRKCSSMMGNDGDEFSNTPPLKRSVSDGSAIPVSGLYLSPNSPSGSDVSDSSVPPPPPPPPVFSSSSSSSSHVFRPLARTGGVLPPQVETTTPSSMNTSLSLSLPGVDSSDPPSQVTESIPIQLLPMLPVYPAAATPEQVTVNQRNQEAPEVRVPVMAFPVNLRESDVREPASTPVAIEVEREEKAFVPFSAEFLAVMQEMIRKEVWNYMAEVEQQGGGGSGGGGGFCMQQATVDGFRNAIVKRMGIGRVE
VcMYB026	maker-VaccDscaff9-augustus-gene-352.33	MGRSSEETKPKLRKGLWSPEEDEKLFNYISRFGVGCWSAVPKLAGLERCGKSCRLRWMNYLRPDLKRGMFSLQEEDLIITLHEALGNRWAQIAAQLPGRTDNEIKNFWNSYLKKKLMKQGTDPITHKAISEKEEIEWKNPAEKSPLGLPRLKVDCAEVSPIWPCPERISKLQKNEVVPTVSMEHEFHVTSTNYYEGGGRDASIEKLGSKPNFDPLVLYEFQGGPDPIGYNSNLLTNYDHQTHFEDNPNFAFAPGPSLTDLSDNSSSRISSFSFNEMKESSSNSSNASIVENNGTFSCGEELVFGFQCEEMKPSMWPEGQIGHNSESFSSYPLMSVSESMDFSSKYYM
VcMYB028	maker-VaccDscaff9-augustus-gene-292.18	MENMKKKERHIVSWSQEEDDILREQIRINGTENWAIIASNFKDKTTRQCRRRYHCCRWYTYLNSDFKKGGWSPEEDVLLCEAQKIFGNRWTEIAKVVSGRTDNAVKNRFSTLCKKRAKHEALAKENTTSYINSNNKRVILEDGFKPAGIPDTAISLKKMRRTHLSDLTEKCNNGERLTGECGITSQQLRPPFAVLVQNFHNVGSLPSQHHVSNSTENPTDGTASNDKIQGTFLKKDDPRILALMQQAELLSSLAVKVNTENTDQSLENAWKVLQEFLDQNKGSDMLSIKISDMDFQFENFKDLVEDLRSGSDCNQPSWRQPDLFEESQGSSDFSTGSTVIPQTAGDKTQHSQGKLCAQHQDTLFESQSIPIGDQNSIGDCQNVFSGATSTQDMLPSCDD…
VcMYB030	maker-VaccDscaff9-augustus-gene-136.29	MGRAPCCEKNGLKKGPWTQEEDQKLIEYIQKNGCGNWRTLAKNAGLQRCGKSCRLRWINYLSPDIKRGRFSFEEEQTIIQLHSVLGNKWSMIAARLPGRTDNEIKNYWNTSIRKRLLRMGIDPVTHSPQLDFPDLSSISTSSIYNPYHEINLSRLLGGQQPLLNPEFSRPATSLDNCYQVQNQLAPVVQEISNCSTLASPCYVTFPDEAQVMEPNLDQFSANFTNFSSPSCQLNEWQSNEMPANLGGDYLPQLEYSYHGSEQSIIDPPLYDENSNFQLHNGNGFGSGSGSPTLSTTSLSPTPSNSDFYVHRWQQK
VcMYB031	maker-VaccDscaff91-augustus-gene-0.27	MAPKKVEGSSRKVFDKGAWTAEEDRKLGEYIEVHGAKKWKTVATKSGLNRCGKSCRLRWLNYLRPNIKRGNISDEEEDLILRLHKLLGNRWSLIAGRLPGRTDNEIKNYWNSHLSKKVKQKGKTTATSSVEESMPSGSVEMVEKERERVDGSGDADITFDVNEFFDFSTEGSFGLEWVNEVLELDNAQWLTNER
VcMYB035	maker-VaccDscaff7-augustus-gene-380.46	MMGRPPCCDKSNVKRGLWTPEEDAKILAYVASNGIGNWTLVPQKAGLNRCGKSCRLRWTNYLRPDLKHDSFTPEEEQLILDCHHAIGSRWSLIAKRLPGRTDNDVKNHWNTKLKKKLSKMGIDPVTHKPFSQILSDYGKISSLPNTRNPIPSLNVSTNNMQVSLSGLSFLPMESSISQPFPQQFQDQSFPEQLNFFPEISPSASSSSSCSFPQLSPQSFPYQPPQAPVITPSSPPSWSTEFLVGDLIPSTDMEKFSSAFPPKSTEVGQEKACEAVHNGGQKKHVSEAASSSASSFVEAILDKDSEMQMEFPDFMNEYFNY
VcMYB039	maker-VaccDscaff6-snap-gene-337.23	MGRSPCCDESGLKKGPWTPEEDQKLVKYIQKNGHGSWRALPKLAGLNRCGKSCRLRWTNYLRPDIKRGKFSQEEEQTILNLHSILGNKWSAIATHLPGRTDNEIKNFWNTHLKKKLIQMGFDPMTHRPRTDIFSSLPHLIALANLKELIENHTWEEQAMRLQTEAAQMAKLQYLQNLLQPQPPNSMAPNNLTNNNNMDQITYENLLNSLSSMKDGQGMMSSNQFGNIDLESIPFANMPDLQVPCQYQTPMMNKDMFGENSSPTSIWNIPSTSSPSPPPPPPQLAAPALPFTETSINNNMGDACSTSSYEGGPSSFWPEIQELQGVDQVGLALNLDICFLMFNSLC
VcMYB041	maker-VaccDscaff6-augustus-gene-420.37	MGRAPCCDKANVKKGPWAPEEDAKLKAYIEKYGTGNNWIALPHKIGIKRCGKSCRLRWLNYLRPNIKHGGFSEEEDNLICTLYISIGSRWSVIAAQLPGRTDNDIKNYWNTKLKKKLLGRRKISSSHHLTATTHDPKESNGLENLCAEQTLSNSALERLQLHMQLQSLQKPNLSLYNHPAFWPNKLHPIQEKMIQSLQLSTDSLNPMLLMQQHVDFYEPPTARQDCSEVKNSKFDELEDACNRVGMELQTNGGISSLSRIQAELDDLVNNKVSGNFSQQEDDFESQFDCFKEMDGPKDGLVWWADNFQSKSASSNSRDSTSVFQSEGGYHGHELLASYGLQ
VcMYB042	maker-VaccDscaff6-augustus-gene-4.41	MGRGRAPCCDKSKVNKGPWSPAEDLRLITFIRNHGHGNWRHLPKQAGLLRCGKSCRLRWINYLSPDVKRGNFSEEEEETIIKLHQSLGNKWSKIASHLPGRTDNEIKNVWNTHLKKRSLVRKDASSHKADQTKKFSISSSQTSSLTTDEQKDASTSSPISSHTSSYSNSNQVDVSMPNEESKSLLDFPGPNYEAHNAACEGNRESVISGDQVMFEIPLEPADIDIWDMLDNLDPCQYSTDSLPLEAESSHGSKLGEEYCDKSDIDQCKNWLKYLENELGLLEATSDGGHHHVHYPLKDGEGELSSATMLGPENDHGDCYFQMWPSKFWDLTS
VcMYB044	maker-VaccDscaff6-augustus-gene-184.14	MGRSPCCEKAHTNKGAWTKEEDTRLINYIRVHGEGNWRSLPKSAGLLRCGKSCRLRWINYLRPDLKRGNFTEEEDELIIKLHSLLGNKWSLIAGRLPGRTDNEIKNYWNTHIKRKLVTRGLDPQTHRPYKSTTTTTSVTNSQFDFTNTSQSPSPPSDIVLTGQSTSKHQLRTAADSIECSSGTTEETRPQPLAESPQSIGRFDPMGSAAPDRSTGKFEPIDLELSIGLVPFQSRLPSFSANSAESKVVCLCWQLGFRGGQLCSNCESSNTRRFYS
VcMYB048	maker-VaccDscaff7-augustus-gene-342.27	MVGLMMGWGVGEKGWRKGPWTPEEDKLLNEYVSLNGEGRWSSVARFAGLNRSGKSCRLRWVNYLRPGLKKGHITPQEEGIIIELHALWGNKWSTIARYLPGRTDNEIKNYWRTHFKKKGKPSSQKQFEKRSKTQLLHQKQFQQQEINNNMNKTSPNEELLSNESTTENTTPEKQEMDSMYPTVEDHCLPVIYQDLASWFETITEDSGLLGGLWNLDDCNNIAIQNQANGYNSCAGNKINWVNEGYIF
VcMYB050	maker-VaccDscaff61-snap-gene-8.91	MGRAPCCDKANVKKGPWSPEEDEKLKAYIDKYGTGNNWIALPQKIGLKRCGKSCRLRWLNYLRPNIKHGGFSEEEDNIICSLYISIGSRWSIIAAQLPGRTDNDIKNYWNTRLKKKLLGRRKNSNINRLSTSHDPKDANGIEEKSCSPILSDSALERLQLHMQLQNPNLCFYNNISMWPKLLPLQEKMVSSTNPLMQISPPSTQLGQGQKVGIYEQISNLNLDNFLESSVLGNLNNGRNLLDSNIVPRLDGMEQSNEGIQTFQGEIDVGFQPVQEDSIAEFDCFKEIDGSKGNLIWWSNDELDSKSVSSNSWDSTSLLRSKVMYDDYVQGYSLEC
VcMYB051	maker-VaccDscaff5-augustus-gene-333.31	MGRKPSYDNNGRKKGTWSPEEDKKLRDYILRYGHWNWCELPKFAGLARCGKSCRLRWMNYLRPNVKRGSYTKEEEDTIIKLHEELGNKWSAISAKLPGRTDNEIKNHWHTHLKKRLYRNQSTPNLGMINEQSIDGVQSVSNERRDFSPKEVAEDLNLSQLQIVESSSSSEISCLSYDSALFGSMNSVWEDISSTPLELLVESTDDFWTQPFLADTVHYNQYDDLASPLALIEGGFIFPYDWYYDDGLESCNGL
VcMYB052	maker-VaccDscaff5-augustus-gene-333.30	MGRKPSYDNNGRKKGAWSPEEDKKLRDYVLRYGHWNWRELPKFAGLARCGKSCRLRWMNYLRPNVKRGSYTKEEEDIIIKLHEELGNKWSAISAKLPGRTDNEIKNHWHTHLKKRLIQNQSTTNSRMIIEQSNNGVQSVSNKRQEFTPKQVAEDLDLSQPPILESSSSSEISNLSYDSALLCDMMNSVMDDISSTPLEPLMESTDDFWTQPFLADTVYYNQNIDDLSSPLVEGGFVSPYDLYYDDGLDFFYPSY
VcMYB058	maker-VaccDscaff4-augustus-gene-410.23	MGRSPCCAKEGLNRGAWTAMEDKILTEYIRVNGEGKWRNLPKRAGLKRCGKSCRLRWLNYLRPDIKRGNISDDEEDLIIRLHKLLGNRWSLIAGRLPGRTDNEIKNYWNTNIGKKFVQSHPSSSTTNRKASNQSKEKSSPTNQRSSSGQLASPRIGSCAVRTKASRCTKVFIRSDQPQNTRHQLLEPQPVVGPSKIHGYDSCGGAAAGPGSLDDMSPFISAKDDPSDFIMDFEMDDKFLSDFLNTDNFPSLCDHEDVETNTTSRSSSPSGSGLKVGFSDEMFNDSDLQSMTPLLDLGTDWLQE
VcMYB060	maker-VaccDscaff4-augustus-gene-317.25	MENMKKKERHIVSWSQEEDDILREQIRINGTENWAIIASNFKDKTTRQCRRRWYTYLNSDFKKGGWSPEEDVLLCEAQKIFGNRWTEIAKVVSGRTDNAVKNRFSTLCKKRAKHEALAKENTTSYINSNNKRVILEDGFKPAGIPDTAISLKKMRRTHLSDLTEKCNNGERLTGECGITSQQLRPPFAVLVQNFHNVGSLPSQHHVSNSTENPTDGTASNDKIQGTFLKKDDPRILALMQQAELLSSLAVKVNTENTDQSLENAWKVLQEFLDQNKGSDMLSIKISDMDFQFENFKDLVEDLRSGSDCNQPSWRQPDLFEESQGSSDFSTGSTVIPQTAGDKTQHSQGKLCAQHQDTLFESQSIPIGDQNSIGDCQNVFSGATSTQDMLPSCDDVNDHD…
VcMYB065	maker-VaccDscaff47-augustus-gene-159.52	MVRAPCCEKMGLTKGPWTPEEDRVLTNYINLHGHGNWRALPKQAGLLRCGKSCRLRWTNYLRPDIKRGNFSREEEDAIIQLHEMLGNRWSAIAARLPGRTDNEIKNVWHTHLKKRLNQNQASTLVTKPPHSLKIQRDHGPENYVNPVTYPDTVKLESPQHSSSDISTVTTTTTTTTEADDALDNYFPEVDENFWSDIFSDHNSGVISGFPAAAHVENVHGYNSSKPDGMDFWYHLFTTAGGLPELPEF
VcMYB067	maker-VaccDscaff46-augustus-gene-84.23	MGRAPCCDKENVKRGPWSDEEDSKLKNFIEKYGTGGNWISLPQKAGLKRCGKSCRLRWLNYLRPNIKHGGFSDEEDWVICTLFATIGSRWSIIAANLPGRTDNDIKNYWNTKLKKKLMGMEIQSNQTEAQPIQIPHPQFQSLPTSLSPLYTDFNSNYNPNPFPNAGSLLQTQESLFSFSASSDGSCGQISYGKDMKQEEMGFQSFVPNGFEENHKFMIDFGNNIGGDEVLSSWNDDQKPNGYFENSCFPEKYDLNSYRRNNLFLLNDENRTQQRTLRPNLGWQVYNYCHS
VcMYB072	maker-VaccDscaff43-augustus-gene-133.16	MGRAPCCDKENVKRGPWSDEEDSKLKNFIEKYGTGGNWISLPQKAGLKRCGKSCRLRWLNYLRPNIKHGGFSDEEDWVICTLFATIGSRWSIIAANLPGRTDNDIKNYWNTKLKKKLMGMEIQSNQTETQPIQIPHPQFQSLPTSLSPLYTDFNSNYNPNPFPNACSLLETQESLFSFSSSDGSCGQISYGKDMNQEEMGFQSFVPNGFEENHKFMIDFGNNIGGDEVLISWNDDQKPNGYFENSFFPEEYDLNSYRRNNLFLLNDENRTQQRTLRPNLGWQVYNYCHS
VcMYB073	maker-VaccDscaff43-augustus-gene-115.32	MVNEEIRKGPWTEQEDVQLVFYVKLFGDRRWDFIAKVSGLKRTGKSCRLRWVNYLHPGLKHGKMTPHEERLVIELQAKWGNRWSRIARKLPGRTDNEIKNYWRTHMRKQAQDRKRTVSPSPSTSNSSSFESNNPPVDSMPFMETQERSFYDTGGLEMLAPRGKNTKQEDQKEMEKGYSLDDIWKEISICEEGCNLSSQAMTSPIWNHFPDMLSMMEQEESTIFVPNMTDQFFAGYEQFKSSTLTAGL
VcMYB074	maker-VaccDscaff42-augustus-gene-38.17	MGRQPCCDKIGLKKGPWTAEEDKKLINFILNNGQCCWRALPKLAGLLRCGKSCRLRWTNYLRPDVKRGLLSDHEEKMVIDLHAQLGNRWSKIASHLPGRTDNEIKNHWNTHIKKKLKKMGIDPLTHKPLPSTPTENQPQQDQQKLATETLVYQPLITNDAKKENKSMEKGSIECPMELVTNGFCTDEVPLIEPHEINLVPNSCVPSSSSSSTTVTTSSSSSISSVSINGGNSNNLLQDLEILQNFDWQFDLGFWDDDDGFSSNLDLLINGDSDGNVIATDTPLSMVGFDQDSWKVLELL
VcMYB077	maker-VaccDscaff42-augustus-gene-127.23	MSSSSKTLSSSSDEDSHELRRGPWTLEEDTLLTNYISGHGERHWNLLAKSSGLRRTGKSCRLRWLNYLKPDVKRGNLTPHEQLLILELHSKWGNRWSKIAQHLPGRTDNEIKNYWRTRVQKQARHLKIDSNSTAFQEMIRCIWMPRLLQKMQVSSPSSSILSQNSTVNHSPIIKQLSSSLPQVSLNGHVLKSRDTSQSISSTGSIMNFSHNPQMFAEYPSSPFVDMDNNYVNTFLKGCYNGDNHFSNGMENFNLASMVPPEEFEGSLRGCHVDEYQLDYCE
VcMYB087	maker-VaccDscaff3-augustus-gene-61.26	MGRHSCCYKQKLRKGLWSPEEDEKLVKHITKYGHGCWSSVPKLAGLQRCGKSCRLRWINYLRPDLKRGTFSQQEENLIVELHAVLGNRWSQIAAQLPGRTDNEIKNLWNSSIKKKLRQRGIDPNTHKPLSETGNEEKVSETRKNNGGKVSGESSDLIIPERENSDRGILIPSPPPPPPPTHEFFLDRFVSSHESPTTSFSFQQLNYNRPDIGLSGNGNTSLFLPDFNSTIFPPMSATILPPSTRIKPSISIPSNNSFDVNGFRFSNNGSSSNGSSSNSIDLQSNNSFFENSFSWGQPDCVKPEKEVEIQQMEGDPDEIKWSEYLQTPFLATIQNQDLYSETKPEAQFTSTNWHQNQNQTADVYNKHFQRIAATYGQYS
VcMYB089	maker-VaccDscaff3-augustus-gene-219.30	MGRAPCCDKAKVKSGPWTAAEDARLVSYVLSHGHGNWRALPKQAGLLRCGKSCRLRWINYLSPDVKRGNFSPEEEEAIIKLHDLLGNKWSKIASRLPGRTDNEIKNVWHTHLKKRLRKHDSMSEPSNNSPQFTSSEANINQVSGHVSHPDNLSGSFPSCENEHGASSMDHETAITSDSSLFIDSKSSNWSEPEKQSPSSSSSSEGESVNDKSTTQNLSGEVGEIPFEPNLDFWDLLDDVSFTYSGVPVSPVFESLDHQVIFAEEENKREVGSWWWLAYLESELGLEATILNANQDE
VcMYB090	maker-VaccDscaff3-augustus-gene-219.29	MGRAPCCDKAAVKSGPWTAAEDARLVSYVLSHGHGNWRTLPKQAGLLRCGKSCRLRWINYLSPDVKRGNFLLAEEEAIIKLHDLLGNKWSKIASHLPGRTDNEIKNVWHTHLKKRLRKHDSMNEPSNNSPQFTSSEANINQVSGHVSLPDNLSGSFPSCENEHGDSSMDHETAITSDSSLFIDSKSSNWSEPEKQSPSSSSSSEGESVNDKSTTQNLSGEVGEIPFEPNLDFWDLLDDDSFTNSGAPVSPVFESLDHQVTFSEEENKREVGSWWWLAYLESELGLEATILNANQDE
VcMYB094	maker-VaccDscaff39-augustus-gene-189.28	MRQPSTSSSSSTKLRVGGGGGKTTTTTTTTPCCSKVGLKRGPWTPEEDEVLANYINKEGEGRWRTLPKRAGLLRCGKSCRLRWMNYLRPSVKRGKIAPDEEDLILRLHRLLGNRWSLIAGRIPGRTDNEIKNYWNTHLSKKLISQGIDPRTHKPLNTTNSSLVQEDCDHDSNNKKLSSSKFTTTHNPTIFHPNPNHNDIVSVTPSVELEEPVFISGNRIPVINNNKGNGYYLAPNPNPNFQSLDISGLGLRISSSNNGVGTNEEDDEINNCTDDVFSSFLNSLINEDVFNTTTQHQLVQQQQQLNGVVPCATSDPLIISPPPNFTFGAGWDIAPIMSSGSSFNQNDHPKRLHDHVEKKFCK
VcMYB095	maker-VaccDscaff38-snap-gene-163.31	MGRAPCCSKVGLHRGPWTAKEDSLLSKYIQLHGEGNWRSLPKKAGLFRCGKSCRLRWMNYLRPDIKRGNITPDEDDLIIRMHALLGNRWSLIAGRLPGRTDNEIKNYWNTHLSKRLRDQGTDPSTHKKLSEYPNDQPPKKRRNNNRKKNKSNLEARKQKVHNPKPKRITSLSSLSMSRNSSFDCPPKEGLDVQLSKFDGNGDRDAVGFLVGNDQDPDMVNGSDIKRQSGLPIVSDHNNTEKLYEEYLQLLIRTEDLDLLQLDSFAESLLI
VcMYB096	maker-VaccDscaff38-augustus-gene-244.13	MVRSPCCDKTGLKKGTWTPEEDKKLTDYINRYGSWNWRQLPKFAGLSRCGKSCRLRWMNYLRPNLKRGNFSAEEEQLIIKLHESLGNRWSAIAAKLPGRTDNEIKNHWHTYLKKVSRPIPVSEGEKPSSTSRSKRKFVGEKRSNQPDDSFHNPATDHQILESSQFPPHELSTMDTAAENSTSFEESEVPPYEMVFETNENFWTEPFLADNYGATYVLSPLLDPGFFSSDSPFMDDELLRSYGAFDEYVTMF
VcMYB097	maker-VaccDscaff38-augustus-gene-184.29	MGRSPCCEKAHTNKGAWTKEEDTRLINYIRVHGEGNWRSLPISAGLLRCGKSCRLRWINYLRPDLKRGNFTEEEDELIIKLHSLLGNKWSLIAGRLPGRTDNEIKNYWNTHIKRKLVTRGLDPQTHRPFKSTTTTNSVTNSQFDFTNTSQSPSPLRRLGPNHWPSLLSRLADSIRWVLRL
VcMYB098	maker-VaccDscaff37-augustus-gene-96.16	MGRSPCCEKAHTNKGAWTKEEDTRLINYIRVHGEGNWRSLPKSAGLLRCGKSCRLRWINYLRPDLKRGNFTEEEDELIIKLHSLLGNKWSLIAGRLPGRTDNEIKNYWNTHIKRKLVTRGLDPQTHRPFKSTTTTTSVTNSQFDFTNTSQSPSPPSDIVLTGQSTAKHQLRTAADSIECSSGTTEETRPQPLAESPQSIGRFDPMGSAAPDRSTGKFEPIDLELSIGLVPFQSRLPSFSANSAESKVVCLCWQLGFRGGQLCSNCESSNTRRFYS
VcMYB099	maker-VaccDscaff37-augustus-gene-38.17	MGRTPCCEKNGLKKGPWTQEEDHKLIQHIQAHGPGNWRNLPKNAGLQRCGKSCRLRWTNYLRPDIKRGRFSFEEEESIIQLHSILGNKWSAIAARLPGRTDNEIKNYWNTHIRKRLLRNGIDPVTHSPRLDILDLSSILHSTQLNLSNLLGLQTLVNPELLRIVSTLLSSQQENPEMLLQKLHENQVFNSELQNQTPMFQSANLPSSSMLNQTQLMQGMDMGQVSINSMDLNCENLLKNGMPSSWNIGSFGDLPNYGSNMATDPSENSTFQLLNNTTTGHNGTFDSVISPPMSSSTPLNSSSTFINSNSNTEDERESYSSNMFKFEIPESLDFDDFM
VcMYB100	maker-VaccDscaff37-augustus-gene-230.19	MGRSPCCDESGLKKGPWTPEEDQKLVKYIQKNGHGSWRALPKLAGLNRCGKSCRLRWTNYLRPDIKRGKFSQEEEQTILNLHSILGNKWSAIATHLPGRTDNEIKNFWNTHLKKKLIQMGFDPMTHRPRTDIFSSLPHLIALANLKELIENHTWEEQAMRLQTEAAQMAKLQYLQNLLQPQPPNSMAPNNFTNNNNMDQITYENLLNSLSSMRDGQGMMSSNQFGNIDLESIPFANMPDLQVPCQYQTPMMNKDMFGENSSPTSIWNIPSTSSPSPPPPPPQLAAPALPFTETSINNNMGDACSTSSYEGGPSSFWPEVLLDDHPLFHEIA
VcMYB102	maker-VaccDscaff11-augustus-gene-183.34	MGRAPCCEKNGLKKGPWTPEEDQKLIDYIHQHGYGNWRTLPKNAGLQRCGKSCRLRWTNYLRPDIKRGRFSFEEEEAIIQLHSILGNKWSAIAARLPGRTDNEIKNYWNTHIRKRLLRMGIDPVTHSPRLDLLDLSSILSSSLYNPSQMNLSRLLGVQPLVNPEILRLASSLLSSQRENPNFHMQNVQDNHVSNDVQSQLPPLVQPNNQFDQAPIGEIPNCTMLSTPCVPAQLMEPNVEQFSSDFTNFSSQNFQINEWQSNGMPSNLTEDYGQIPNYGYFESDQSIMDPLPSENSNFQSHNSNNFSFASVLSNLSTPSSSPAPLNSSSTYINSSSVTTEDERESYCSSEMLKFEMPEMFGVSEFM
VcMYB107	maker-VaccDscaff34-augustus-gene-253.30	MSSDAEMGDVEGQNDDVFDAAAAGEGIGGGRRRKGPWSPEEDAVLSRLVSNFGARNWSLIARGIEGRSGKSCRLRWCNQLDPNVMRIPFTDEEDRLIVKAHAIHGNKWASIARLLPGRTDNAIKNHWNSTLRRRSMGRFKFNLESSSVAEDISLDKSKASSEDTLSNGDLSSFKPSEGQDVSSRASVEEQFEDKAQKQGQPTKVNDPPTLFRPMARVSAFNVYNHSDSPETVPPLPRPIPIQEPLVQALRPDAGIYKLLEGAYGEPLIPHRCGHGCCESKSREKTRISLLGPEFVDFAEPPLFPSQELAAIATDISNIAWQKSGLESSSVRALENINVRFSSGGPLVQVDPFEESRKKGQFNFEEGKNKLMGMMTDVLSTSNGRPHFSVSAKVGGWT
VcMYB108	maker-VaccDscaff10-augustus-gene-393.29	MEVYESRGNCNPNDYSINLSDQEDGQEQDQMEMRRGPWTVEEDLMLMNYVANHGEGRWNSLARCAGLKRTGKSCRLRWLNYLRPDVRRGNISLEEQLLILELHSRWGNRWSKIAQHLPGRTDNEIKNYWRTRVQKHAKQLKCDVNSKQFKDTMRYLWMPRLVERIQAASAASGGSTTTTTTTAAASQVIPPPGVFTGDFGGAQVNKSYTPENSSTGASSDSFGAQVSPASDLTDYYSNYPVNSNYSNNQNYYQVNQGNYSDSLTSPSGYFNPGLDFQAVEQNSQQQLFDAAGDISDNLWDVEDIWFLQQQLNSM
VcMYB110	maker-VaccDscaff34-augustus-gene-10.29	MGRSPCCAKGVNKGAWSLQEDEILINFIQTHGQGKWRSLPQKAGLNRCGKSCRLRWLNYLRPDIKRGDISADEEDLIIRLHSLLGNRWALIAKRLPGRTDNEIKNYWNTNLAKKFHGKKSKLPMNPKPAEDKKPIEKSKMKAESKSVNQSETSIPPQEFRLSTSHNENLVPVDDDSFNFLMEINVGDVFIPDVDFSYTQGDQMNFHMSNINHVTGEENDLSPSEDDNVHEHEMKCVLSSELKRVASFLELEDE
VcMYB112	maker-VaccDscaff33-augustus-gene-120.22	MQEEELRKGPWFEEEDEQLAAVVEIMGDKRWDSLAKASGLRRSGKSCRLRWLNYLRPNLKHGRLSSEEEKIILQLHKQWGNKWSKIARRLPGRTDNEIKNYWRSHLRKNTQVLQEQGYCESFTKKAKQEVYNPTCDTISATSDGSLKITDDPLHALELSNNAFANSPYESCLTDWVPGWLEEQSEVRHQGDCPRSDLCFCYPVWDSEEYCSDTSIWGSSGTFWDVD
VcMYB116	maker-VaccDscaff32-augustus-gene-265.16	MGRAPCCDKANVKRGPWSPDEDSKLKSYIEEHGTGSNWIALPQKIGLKRCGKSCRLRWLNYLRPNIKHGGFSEEEDNIICSLYLNIGSRWSIIAAQLPGRTDNDIKNYWNTRLKKKLMGKQRKEQQRSSTVKHEMKRESHDSFMVNSHDQAMDPILYWPELPTLHEAYLQYPFDVSTTQDQPLCDNSTNNFASSTSMNSMKSSSPDFSQMPNMFQGFNNYYQSELGGGEMAYSTPQQVDGLESFSGVEIVNLSSTGSGISSVDQSASWGDINSLVNSPMVYQYEGTMQGCTFEASYFGLQ
VcMYB120	maker-VaccDscaff30-augustus-gene-18.33	MGRRPCCAKEGLNRGTWTVREDKILTDYINIHGEGKWRDLPLKAGLKRCGKSCRLRWLNYLRPDIKRGNISPEEDELIVRLHKLLGNRWSLIAGRLPGRTDNEIKNHWHTKLSKINERQKSQNSRKTPNKLKQKESTAIKPITRAESHKVIRTKAVRCTKPVLPLQPNDQLANINESLTCNPTESPNSTPTLVDQDDSSNFLTDFDISDLLISDVVLDFKYQQQESNDSGFRLSDTFEAMQRNSTDEALELKSIASFFDSVEEWITR*
VcMYB125	maker-VaccDscaff29-augustus-gene-290.30	MGRPPCCDKVGIKKGPWTPEEDIILVSYIQEHGPGNWRSVPTNTGLLRCSKSCRLRWTNYLRPGIKRGNFTPHEEGMIIHLQALLGNKWAAIASYLPQRTDNDIKNYWNTHLKKKIKKFQPGLDPKMASSSDSSTYQFVSKSFSDRKSSNTFDISTTKTTDHHHASSTTLNLNQSCSTPTSYASSTENISRLLEGWMRSSPKAEKFHQNNSSTLEIFSTTGTSKGNTAHHFGSNEELESILSFDNMSNIAWEKSSCDSDHQQQKENLAHEGKERSENEPPLSFIENWLLGENGGQVEEMMELPQIF
VcMYB127	maker-VaccDscaff29-augustus-gene-219.25	MGRAPCCDKANVKKGPWSPEEDAKLKEYIDKHGTGGNWIALPQKAGLKRCGKSCRLRWLNYLRPNIKHGEFSDDEDHKICSLFTTIGSRWSIIAAQLPGRTDNDIKNYWNTKLKKKFMGKLFPHPSQNQRKSHQSPNYPSFFPLYSPQSPTQTSHFTTYENPISLPPRFLNSSANFSSDATPTTILQAQESYVGPMFGGEASSSSDGSCSNQVIRGREHGNYGAPNGENLGLQSFFYDGFCDQKPNGLLYGGESDPVDYSSLEEIKELISTNNICSNLNFFC
VcMYB135	maker-VaccDscaff27-augustus-gene-117.25	MGRHSCCYKQKLRKGLWSPEEDEKLMKHISQYGHGCWSSVPKLAGLQRCGKSCRLRWINYLRPDLKRGTFSQQEESLIVELHSVLGNRWSQIAAQLPGRTDNEIKNLWNSSIKKKLRLRGIDPNTHKPISEAENEEEESESNTSNEKLCERVNEKPTIVDAGNSDKASERKNLNPNLKYANIINNNNNCSSLTNLPSSTTDEFSLDRFVSSHESSSTGGNPGYFNFQHLNYDSGNPNTSPFLNPNTIFFPSFSSPILSNNHPSIGSFDVNGPHHNWSNCTFSNNGSCSNGSNNSIELQSQNFPWGLENCVKSEKEAEIRSFEGNPEEIKWPEYVQTPFFTIQNQTEFTTEGLSTANWDQNQQQQQQQQQQCLEGGNLYHKHFQRLSANYGQFS
VcMYB136	maker-VaccDscaff26-snap-gene-228.31	MGRAPCCDKANVKKGPWSPEEDAKLKEYIDKHGTGGNWIALPQKAALKRCGKSCRLRWLNYLRPNIKHGEFSDDEDHKICSLFTTIGSRWSIIAAQLPGRTDNDIKNYWNTKLKKKFMGKLFPHPSQNQRKSHQSPNYPSFFPLYSPQSPTQTSHFTTYENPISLPPSFLNSSANFSSDATPTTILQAQESYVGPMFGGEASSSSDGSCSNQVIRGREHGNYGAPNGENLGLQSFFYDGFSDQKPNGLLYGGESDPVDYSSLEEIKELISTNNICSNLNFFC
VcMYB138	maker-VaccDscaff26-augustus-gene-63.27	MGSTKAVDKPKQMKHKKGLWSPDEDQRLKNYILKHGHGCWTSVPINAGLQRNGKSCRLRWINYLRPGLKRGIFTPQEEERVLSLHGLLGNKWSQIAQHLPGRTDNEIKNYWHSYLKKKVAKSEHADHLGNKTETTSPNTGNFTESSMSSLNSVNRNSSFESLEYADGSSTDTSRTIPQMNITIPKLLFAEWLSLDQFQSPGVGSSVSKDSSDRNPNIPDSFLNGLLNDQGSVGGEFQLESSNGSGDEEMFNPQFIKSGDWFSETGFVNFVNETDEDDMCNHFNINNGVMYI
VcMYB144	maker-VaccDscaff25-augustus-gene-200.22	MEEAGGGGGGGSSSDIDARTCPRGHWRPAEDEKLRRLVEQYGPQNWNSIAEKLQGRSGKSCRLRWFNQLDPRINRMPFTEEEEERLLAAHRIHGNKWALISRLFPGRTDNAVKNHWHVIMARKEREKSNSKLCGGKRSFHYSLGDTTISPSYDFRRRNANPAENYRMKNMFESFGFVEFQTPNEESASSTSWTFTRPSDSGAKNQSKTDLLRREGGDTLNPSSHYCPKERSNNLKQPLWRYNLKDSSAYGRFRDLGPLGFQKCKRVVPSSFGYSKLLGGGGGGGGGGTGDATNGLLMKKDLVRFGDHNSHYPFEKMRAAINEKKDGDESLRQKDVPFIDFLGVGISS
VcMYB145	maker-VaccDscaff24-snap-gene-213.30	MVLGVMGCPNWRKDKPGNSKKETLEAQKKLSGIIMAAHVGCGTWTKQISCMLSSTTEISNSWTRCCVDSCCLVHEARFCRSDSQTWESLPLSTFYDATTDAESSNDKEVLLLSACCGSLCKYLMVASGWGSVFILRAPAQTIMKIWDHAAGMICVHEAGGKVTDWRGSEVDLSVDQVERRFICPTGGVLVTNSSLHSKLLDTYVCSDHHNIRGKKGVYKLVSTMGRAPCCEKNGLKKGPWTPEEDQKLIDYIHQHGYGNWRTLPKNAGLQRCGKSCRLRWTNYLRPDIKRGRFSFEEEEAIIQLHSILGNKWSAIAARLPGRTDNEIKNYWNTHIRKRLLRMGIDPVTHSPRLDLLDLSSILGSSLYNSSQMNLSRLLGVQPLVNPEILRLASSLLSSQ…
VcMYB147	maker-VaccDscaff24-augustus-gene-34.41	MVRAPCCEKMGLKRGPWTIEEDRILINYITAYGHGNWRALPKQAGLLRCGKSCRLRWTNYLRPDIKRGNFSREEEETILELHEKLGNRWSAIAARLPGRTDNEIKNVWHTHLKKKLITKNQLEITKPPPVLPHSTQNHKHDHQVTAEKEPQVPMNYPNQESPQHSSSDAASSATTTTCASNGSFHDSFSHEMDENFYGHEMDEDFWADVLSVDISSDFDQFSQLDGVENVCGYNSNMNDGMEYWFNLFSSAGEMQELPGF
VcMYB150	maker-VaccDscaff23-augustus-gene-197.19	YIYVVISIKPVRIRKLSPFGTGKNPKMRKPAETIMGREKIMKNNNSKTKLRKGLWSPEEDDKLLKYMLRNGQGCWSDIARNAGLERCGKSCRLRWINYLRPDLKRGAFSPKEEALILHLHSILGNRWSQIAARLPGRTDNEIKNFWNSTIKKRLKNNSSTISTSSSPNNSTTDHDQSNPKDATGRQIMFMHDPDIMAAMFMDSLSSSSSSSMHEMVMSTSNSLNPFPFPFLDNSYEYLSNISTQGGAGEGYFGDFGFVEAGATGLKSDPLIPSLDNAGGDHDHFFDSKKFGNNSLGINGDQGIKMEVVLGVGNHWQGENFKMGEWDFEGFLESTVSNTYPWLNDL
VcMYB154	maker-VaccDscaff22-augustus-gene-3.22	MGRAPCCSKVGLHRGPWTAREDSVLTKYIQVHGEGNWRSLPKKAGLLRCGKSCRLRWMNYLRPDIKRGNIAPDEDDLIIKMHALLGNRWSLIAGRLPGRTDNEIKNYWNTHLSKKLRSQGTDPNTHKKLRDPSDQEPPKKRRNNSTSKKQKNKGNKSNEVLLTEKQKVHAPKPTRIKSLTSFSVSRNNSFDWTSGCSSNEGEHRGLFGAEVADINNPWSNFKEVGFLIGEDQDHDDHDNHHLVNGSDFACGSFVPMGGDNNLEKLYEEYLQLLEIGDHDDDHVQLDSFAESLLI
VcMYB156	maker-VaccDscaff22-augustus-gene-273.29	MVNEEIRKGPWTEQEDVQLVFYVKLFGDRRWDFIAKVSGLKRTGKSCRLRWVNYLHPGLKHGKMTPHEERLVIELQSKWGNRWSRIARKLPGRTDNEIKNYWRTHMRKQAQDRKRTVSLSPSTSNSSSFESNNPPVDSMPFMETQERSFYDTGGLEMLAPRGKNTKQEDQKEVEKGYSLDDIWKEISICEIDTVEGFSEEGCNLSSQTMTSPIWNHFPDMLSMMEQEESTIFVPNMTDQFFAGYEQFKSSTLTAGL
VcMYB165	maker-VaccDscaff1-augustus-gene-354.29	MGRKPSYDNNGRKKGAWSPEEDEKLRDYVLRYGHWNWRELPKFAGLARCGKSCRLRWMNYLRPNVKRGSYTKEEEDIIIKLHEELGNKWSAISAKLPGRTDNEIKNHWHTHLKKRLNQNQSTTNSRMMIEQSNNGAQSVSNKRQEFTPKQVAEDLDLSQPPILESSSSSEISNLSYDSALLCDMMNSVMDDISSTPLEPLMESTDDFWTQPFLADTVYYNQNIDDLSSPLVEGGFLSPYDLYYDDGLDFFYPSY
VcMYB168	maker-VaccDscaff18-augustus-gene-364.34	MEKKPWSSQEQVVRKGPWTMEEDLILVNYIANHGEGVWNSLARSAGLKRTGKSCRLRWLNYLRPDVRRGNITPEEQLLIMELHAKFGNRWSKIAKHLPGRTDNEIKNYWRTRIQKLINRSNAISVRHSNSSARNFDPVGASTSQIPTSTIDETCCSPISYPGTDQSSTSQMSGVVDIHPHQAVELTSSTNMNFPGNYINPEDFPASFPTVPSENAWIFMEDFWAMPHLLNGD
VcMYB169	maker-VaccDscaff18-augustus-gene-336.27	MGRPPCCDKEGVKKGPWTPEEDIMLVSYVQEHGAGNWRTVPSNTGLRRCSKSCRLRWTNYLRPGIKRGSFTEDEEKMIIQLQALLGNKWAAIASYLPERTDNDIKNYWNTHLRKKLKKIQESPLCHHSISRGQWEKKLQTDINKAKQALSEALSLDKPNLILPELKPSNGYFSYSKPTQGSVYASSTENIARLLKGWVKKTPKLEQANSSSVNETTTASSEGDQTGPKEESVDLSEAYESLFGFESFESSNSEFSQSTSPDVSLVQDESKPDVGDHFPLSMLENWLLDEGLVQGKEELTDFSFDINADLFV
VcMYB171	maker-VaccDscaff17-augustus-gene-385.21	MGRSPCCAKEGLNRGAWTAIEDKILTEYIKLHGEGKWRNLPKRAGLKRCGKSCRLRWLNYLRPDIKRGNITHDEEDLIIRLHKLLGNRWSLIAGRLPGRTDNEIKNYWNTSICKKVQGSKSLNQSKSKSSFKTDEPKPNSESYVVRTKASRCTKLLTSPEAQNLQYLLRDRVVSPEPANNVSPFPSMEDNSFDFAISFDQMDEKFLSDFFHADFAPLSDFDQNGLETGDTSTNTSCSSQNSDQALLFSSEFMYCGFDPHSMAPLPDMGIDWLQDQ
VcMYB172	maker-VaccDscaff17-augustus-gene-286.24	MGRQSCYVKPKLRKGLWSPEEDEKLFNHITRFGVGCWSSVPKLAGLQRCGKSCRLRWINYLRPDLKRGMFSQQEEDLILSLHESLGNRWAQIAAQLPGRTDNEIKNFWNSFLKKKLMKQGIDPNTHKPMTIDVDERNGKDFTEKTTMGSPDLKRLPTSVEQEIHFNSCYEGGLAEASREQFESKPIFDHQLLYEFQGSFNPTGYNYHQNPRPYDQTQMEVNENPLFGFSSMPNLMSFDPGNATETDFSGNSTSQMGSVFFNGGKEMSSSSSSNVNNMVENAGFSWGADKLESVFESQMNGIINKSEEMKASPCWADDFGASYPMASLSEAVFQEL
VcMYB173	maker-VaccDscaff16-snap-gene-44.41	MDSRVFLAFCICFLSLVPDLAHSATDKQTQGSVLRLTTGVSSAPFDPTRVTQISWRPRAFLYKGFLSDEECDHLIHLAKDKLEKSMVADNNSGKSIESEVRTSSGMFLRKAQDEVVASVEARIGAWTFLPEDNGEAIQILHYEHGQKYEPHFDYFYDKINQELGGHRVATVLMYLSDVKRGGETVFPNSEAKDTQPKDGDWSDCAKNGYAVKPNKGDALLFFSLHPNATTDPLSLHGSCPVIEGEKWSATKWIHVRSFEKASRKANGDCSDENENCALWAAAGECESNPNYMVGSKNMGGFCRKSCKRGLWTPEEDAKILAYVASNGIGNWTLVPQKAGLNRCGKSCRLRWTNYLRPDLKHDSFTPEEEQLILDCHHAIGSRWSFIAKRLPGRTDNDVK…
VcMYB178	maker-VaccDscaff15-augustus-gene-280.28	MGRAPCCDKANVKKGPWAPEEDLKLKEFIDKYGTGGNWIALPQKAGLKRCGKSCRLRWLNYLRPNIKHGEFSEEEDRIICTLFASIGSRWSIIAAQLPGRTDNDIKNYWNTKLKKKLMMGNMALHNPLNQKKLPQYPPPPPPPQSQLPSYYNFNPLMKSLSCLENSLIPSPNPINNNFDNFSFTPSSLAISNCSSLNLQVQPQESFLFSPMQQQQQQQYYQPPLKEGFLVFGSGDQASCSSNNSDGSCSQISSHGKEFQIIKQEENMGLFGFEENQKFMVDYGHNNVGGDPNENQHMFATTTPTAWSDDHQNPTTKGYFGNSGMVGPLDYGLEEVKQLITTNSSCNLLFNEENKTAEEEEEEEEKTMYYYY
VcMYB186	maker-VaccDscaff13-snap-gene-381.52	MGRSPCCAKVGLNRGSWTASEDRNLTDYVKLHGEGDWRNLPKKAGLKRCGKSCRLRWLNYLRPDIKRGNISPDEEELIIRLHKLLGNRWSLIAGRLPGRTDNEIKNYWNTNLCKKVQDHHCSDKRKKPKMEPNIESKVVRTKAMRCTKVFISPQLQKIEPIDHKKGPPVPESISCNIGMSQFTPKDDNPTLDDLMLDVNMEDVFMSGILNSDFDGTCFFNYGGDKFDDLSASVPDGTLFCSKDMLEDWTLNNCLQSNGVG*
VcMYB191	maker-VaccDscaff13-augustus-gene-80.14	MGRSPCCEKVGLKKGPWTPDEDNKLLSYIDQHGHGSWRSLPSKAGLERCGKSCRLRWTNYLRPDIKRGKFSPEEEQTIIQLHALLGNRWSAIATHLPKRTDNEIKNYWNTHLKKKLAKSGIDPVTHKPKTDAQILSGDGQSKKNTNILSHMAQWESARLEAEARLAKQSKLRSASLHDQLGSPAPSFSPVDSAAALVKLVAPSKPPSCLEILKDWKVVWNMPEEGGGGGLVAGLGGDLDSPTSTRSFSGNAQPVPTTAIGSCEDEILKGGEEDLKCLRNSTQLPDCNLGMENPTSGAHEMTILPMEDKWTPESLVETNGNSGTFAERYTELLLNSSGDRSCSEGGGGESDSDGNGGGDRNFYDDDNKNYWDDILNLVNFSPSDSPIS
VcMYB193	maker-VaccDscaff13-augustus-gene-302.21	MGRSPCCEKAHTNKGAWTKEEDGRLIAYIRAHGEGCWRSLPKAAGLLRCGKSCRLRWINYLRPDLKRGNFTDEEDELIIKLHSLLGNKWSLIAGRLPGRTDNEIKNYWNTHIRRKLMNRGIDPATHRPMNEPAAATEVRTLSFATSAVKEEEEEKEEKKVIISNTAAVGDVHEKNFVNLELRISLPYQNQSEPLNGKTSSAAGLCFSCSLGIEKSKECSCGNSGSSKNSRGNIGYDFLGLKSGVLDYRSLEMK
VcMYB196	maker-VaccDscaff13-augustus-gene-105.26	MDRVPLGVRKGAWTEEEDCLLKKCIEKHGEGKWHQIPYKSGLNRCRKSCRLRWLNYLRPNIKRGNFTVDEVDLIIRLHKLLGNRWSLIAGRLPGRTSNDVKNYWNTHLHKKSMDQRREVQKSKTTPNTTEMTTIIRPRPRTFSKNLRVLMGNTIIANNIQTRVPNLSQQSQTQPPGDDEGELWWDNMLLDSEISRGMMTWTNDGSNEEVMMVDRGEKVKSGMQGASGDYYSCVQEDQSDWNDIFMDNMDLWDVLGNERVVP*
VcMYB197	maker-VaccDscaff13-augustus-gene-102.20	MRKPCCDKQDTNKGAWTKQEDQKLIDYIRTHGEGCWRTLPKAAGLFRCGKSCRLRWINYLRPDIKRGNFASDEEDLIIKLHALLGNRWALIAGRLPGRTDNEVKNYWNSHLKRKLIGMGIDPNNHKLNQTLIHPPQNQCISNHAAPKTKTEPAENDRVSDSASCLEDDNTSGSDDQLNLDLTIAFPSPLMPLFEEKERQDYEELKIEETESLGIPTLRLFI
VcMYB202	maker-VaccDscaff11-augustus-gene-9.17	MRHPSQASTSSTSPPISKPTPCCTKVGLKRGPWTAEEDEVLGNYIRKEGEGRWRTLPKRAGLLRCGKSCRLRWMNYLRPNVKRGHIAPDEEDLILRLHRLLGNRWSLIAGRIPGRTDNEIKNYWNTHLSKKLISQGIDPRTHKPLITTTTSSPPSSDQDKPSSSSKATNYHALNPNPNPNLVMSALEDQVLNKGNNGYYHGSVILQNSDVSGIGNEEQDDDEINYCGTDDVFMSSFLNSLINEDGFNAQHQLHQMGSSIGIITAAAAAAGGGSSDPLMSHPSTFAFGAGWENPIMSSGYNGFNQNETKKFTHDPARLE
VcMYB204	maker-VaccDscaff11-augustus-gene-223.26	MGHHCCSKQKVKRGLWSPEEDEKLVRHITTHGHGCWSAVPKLAGLQRCGKSCRLRWINYLRPDLKRGSFTEQEERVIIDVHRILGNRWAQIAKHLPGRTDNEVKNFWNSCIKKKLIAQGLDPNTHNLLSSHKINGHSNGSASKISHNHNRNTSVFSISTSHSNNDAYVDMKTPFHHTNSINPIPTSLYENSTITTATTAATTTTTTTSEYQNPNFASNQNAHSLMEFGSRSSMEMATLPSYSLNPSGFGMFDESCMWGSGTTTGLEHFHEPTRHEMIMQVQHENQQQQQQREQEKAKFEGQNSTNMENLLIGNMSSNFDFEFVESALMPCGLYGNVSPMDDQLAWDC
VcMYB217	augustus_masked-VaccDscaff39-processed-gene-56.0	MGRKPCCEKVGLKKGPWTAEEDKRLINFILTNGQCCWRALPRLAGLLRCGKSCRLRWINYLRPDLKRGLLSEHEEQMVIDLHAQLGNRWSKIASHLPGRTDNEIKNHWNTHIKKKLKKMGIDPLTHKPLPTTSNTDEPIPQETQEDQQEVCPRNETESSSSTDSSITEANEEELTQIENSLREVINNGFCTDEVPVIEPHEINLASSCSSSSSSREIQELEFPDFDWQCDMINSLDFWNYDFSSTLDFLINDHSDRINVTPSPETI*
VcMYB224	augustus_masked-VaccDscaff16-processed-gene-163.6	MASTKKDVDRIKGPWSPEEDEQLQNLVQKHGPRNWSLISKSIPGRSGKSCRLRWCNQLSPQVEHRAFTPEEDDTIIRAHARFGNKWATIARLLSGRTDNAIKNHWNSTLKRKCSSMMGNDGDEFSNTPPLKRSVSDGSAIPVSGLYLSPNSPSGSDVSDSSVPPPPPPPPVFSSSSSSSSHVFRPLARTGGVLPPQVETTTPSSMNTSLSLSLPGVDSSDPPSQVTESIPIQLLPMLPVYPAAATPEQVTVNQRNQEAPEVRVPVMAFPVNLRESDVREPASTPVAIEVEREEKAFVPFSAEFLAVMQEMIRKEVWNYMAEVEQQGGGGSGGGGGFCMQQATVDGFRNAIVKLKEDLWLTVGIYDALLLSKQNIDMDKGLFMAAAQFWSAHTNSFHFKA…
