# Supplementary material for: Genome-wide analysis of MYB transcription factors of Vaccinium corymbosum and their positive responses to drought stress
Source: BMC Genomics. 2021 Jul 22;22:565. doi: 10.1186/s12864-021-07850-5 (PMC8296672; doi:10.1186/s12864-021-07850-5)
Supplement: Supplementary file 6 — Additional file 6: Table S4. Functional annotation (gene ontology) of VcMYB proteins. [file 12864_2021_7850_MOESM6_ESM.xlsx]

## Sheet: Sheet1
Table S4. Functional annotation (gene ontology) of VcMYB proteins
GO ID	Description	Term Type	Gene Number	Gene Name
GO:0050789	regulation of biological process	biological_process	4	VcMYB60;VcMYB108;VcMYB88;VcMYB28
GO:0044699	single-organism process	biological_process	1	VcMYB60
GO:0009987	cellular process	biological_process	10	VcMYB129;VcMYB108;VcMYB48;VcMYB228;VcMYB60;VcMYB88;VcMYB194;VcMYB28;VcMYB68;VcMYB229
GO:0071840	cellular component organization or biogenesis	biological_process	1	VcMYB108
GO:0065007	biological regulation	biological_process	4	VcMYB60;VcMYB108;VcMYB88;VcMYB28
GO:0050896	response to stimulus	biological_process	6	VcMYB48;VcMYB88;VcMYB108;VcMYB229;VcMYB129;VcMYB228
GO:0008152	metabolic process	biological_process	11	VcMYB129;VcMYB108;VcMYB48;VcMYB228;VcMYB35;VcMYB60;VcMYB88;VcMYB173;VcMYB194;VcMYB28;VcMYB229
GO:0048518	positive regulation of biological process	biological_process	1	VcMYB108
GO:0005623	cell	cellular_component	2	VcMYB108;VcMYB88
GO:0043226	organelle	cellular_component	2	VcMYB108;VcMYB88
GO:0044464	cell part	cellular_component	2	VcMYB108;VcMYB88
GO:0016020	membrane	cellular_component	1	VcMYB90
GO:0000988	transcription factor activity, protein binding	molecular_function	1	VcMYB108
GO:0001071	nucleic acid binding transcription factor activity	molecular_function	3	VcMYB60;VcMYB108; VcMYB28
GO:0005488	binding	molecular_function	14	VcMYB108;VcMYB72;VcMYB220;VcMYB74; VcMYB10;VcMYB178;VcMYB35;VcMYB97;VcMYB60;VcMYB157;VcMYB88;VcMYB173;VcMYB68;VcMYB28
GO:0003824	catalytic activity	molecular_function	3	VcMYB108;VcMYB35;VcMYB173
