# Supplementary material for: Genome-wide analysis of MYB transcription factors of Vaccinium corymbosum and their positive responses to drought stress
Source: BMC Genomics. 2021 Jul 22;22:565. doi: 10.1186/s12864-021-07850-5 (PMC8296672; doi:10.1186/s12864-021-07850-5)
Supplement: Supplementary file 8 — Additional file 8: Table S5. Summary of the homologous genes in blueberry and Arabidopsis used in this study. [file 12864_2021_7850_MOESM8_ESM.xlsx]

## Sheet: Blueberry
Table S5. Summary of the homologous genes in blueberry (https://www.vaccinium.org/crop/blueberry)
Gene name	Gene ID
VcUBC28	maker-VaccDscaff62-augustus-gene-8.71
VcNAC10	maker-VaccDscaff11-augustus-gene-155.22
VcNAC73	maker-VaccDscaff37-augustus-gene-60.25
VcNAC12	maker-VaccDscaff23-augustus-gene-336.24
VcNAC66	maker-VaccDscaff29-snap-gene-324.36
VcNAC7	snap_masked-VaccDscaff123-processed-gene-3.23
VcKNAT7	maker-VaccDscaff43-snap-gene-237.33
VcNST1	maker-VaccDscaff13-snap-gene-102.27
VcNAC30	maker-VaccDscaff37-snap-gene-102.24
VcIRX14	maker-VaccDscaff13-augustus-gene-120.24
VcIRX3	maker-VaccDscaff37-augustus-gene-284.22
VcIRX1	maker-VaccDscaff35-augustus-gene-131.33
VcWAKL4	maker-VaccDscaff10-augustus-gene-314.22
VcNOA1	maker-VaccDscaff26-snap-gene-85.45
VcSHN1	augustus_masked-VaccDscaff65-processed-gene-6.3
VcGL3	maker-VaccDscaff28-augustus-gene-45.27
VcEIN2	maker-VaccDscaff10-augustus-gene-225.23
VcMPK3	maker-VaccDscaff47-augustus-gene-83.25
VcWRKY33	maker-VaccDscaff27-augustus-gene-12.38
VcVIP1	maker-VaccDscaff25-snap-gene-309.35
VcSTZ	augustus_masked-VaccDscaff14-processed-gene-348.9
VcKUA1	maker-VaccDscaff197-augustus-gene-1.49

## Sheet: Arabidopsis
Table S5. Summary of the homologous genes in Arabidopsis (https://www.arabidopsis.org/)
Gene name	Locus ID
NAC010	AT1G28470
NAC073	AT4G28500
NAC012	AT1G32770
NAC066	AT3G61910
NAC007	AT1G12260
KNAT7	AT1G62990
NST1	AT2G46770
VND7	AT1G71930
IRX14	AT4G36890
IRX3	AT5G17420
IRX1	AT4G18780
WAKL4	AT1G16150
NOA1	AT3G47450
SHN1	AT1G15360
GL3	AT5G41315
EIN2	AT5G03280
MPK3	AT3G45640
WRKY33	AT2G38470
VIP1	AT1G43700
STZ	AT1G27730
AT5G47390	AT5G47390
