# Supplementary material for: Genome-wide analysis of MYB transcription factors of Vaccinium corymbosum and their positive responses to drought stress
Source: BMC Genomics. 2021 Jul 22;22:565. doi: 10.1186/s12864-021-07850-5 (PMC8296672; doi:10.1186/s12864-021-07850-5)
Supplement: Supplementary file 9 — Additional file 9: Table S6. Primer sequences were used in the experiment. [file 12864_2021_7850_MOESM9_ESM.xlsx]

## Sheet: Sheet1
Table S6. Primer sequences used in the experiment
Primer	Sequences
VcUBC28-RT-F	CCATCCACTTCCCTCCAGATTATCCAT
VcUBC28-RT-R	ACAGATTGAGAGCAGCACCTTGGA
VcMYB2-RT-F	TGAAAATGAGAATAGACTGCCAACCC
VcMYB2-RT-R	CCACCACACATTCTCCTCATTGT
VcMYB8-RT-F	ATTCGACTCACAGCCGGAAC
VcMYB8-RT-R	CCAAAGAAAGGAAATCCGGCCCAA
VcMYB14-RT-F	TTATCCAAATCAAGACAGCCCACAAC
VcMYB14-RT-R	CCAGAAATCCTCATCCATCTCGTG
VcMYB20-RT-F	TGAAGTAAAATCACAGGAAACCAACG
VcMYB20-RT-R	CCACAAGCAACTCATCAACAGGT
VcMYB41-RT-F	AGCTCAAGGCTTACATCGAA
VcMYB41-RT-R	GTAATTCAGCCATCTCAATCGAC
VcMYB48-RT-F	GAAACAATTCCAGCAACAAGAGATCA
VcMYB48-RT-R	ACAGGCAAGCAATGATCCTCTAC
VcMYB82-RT-F	CAAGGGAAGGGAAAACTCAGCA
VcMYB82-RT-R	TCTTCATTAACAGCAAAACCGTCTCA
VcMYB88-RT-F	CTATGCCTCCGAGGATTTCGTT
VcMYB88-RT-R	GTGAAATTCCACGCCAATCACCT
VcMYB100-RT-F	AGAACCGACATCTTCTCAAGCC
VcMYB100-RT-R	ATTTGAGCAGCTTCTGTTTGCAAT
VcMYB102-RT-F	CCAATCCCACAACAGCAATAACTTC
VcMYB102-RT-R	GCATTTCAAACTTCAACATCTCGCTG
VcMYB108-RT-F	ATTCTGATTCCCTAACCAGCCC
VcMYB108-RT-R	CTGCTGTAAGAACCAAATGTCCTCA
VcMYB152-RT-F	AGCACATCAAGTTTCAGTAGTCG
VcMYB152-RT-R	GAACTAGCACCAAAAGCATCACC
VcMYB157-RT-F	TTCTGATCATTCGCCAAACAACC
VcMYB157-RT-R	TATCGAGTTCTCCTCCGAGCTA
VcMYB171-RT-F	TCATCATTAGGCTCCACAAGCTC
VcMYB171-RT-R	ATTCTTGATTTCATTGTCTGTTCGC
VcMYB193-RT-F	CCTTATCAAAACCAATCTGAACCGT
VcMYB193-RT-R	TTTGCTACTGCCACTATTCCCAC
VcMYB202-RT-F	AGACGGGTTCAATGCTCAACACCA
VcMYB202-RT-R	CCGGCTCCAAATGCGAAAGTCGAA
VcMYB226-RT-F	TCACCTCTCACTTTACTCTCTCTCTC
VcMYB226-RT-R	ATCACCAGAAACAGAGACCCCTT
VcMYB227-RT-F	AATAATGAGGAGAACGGCGGTG
VcMYB227-RT-R	TCAGACCTTATCTTCAACAAAGCCAA
VcMYB228-RT-F	AGCTAGACAGTGGACCGGATATG
VcMYB228-RT-R	GACCATAGGATTCTCGCAGCAT
VcMYB229-RT-F	TCCATCTAACAAACACTACTTCACCG
VcMYB229-RT-R	CGAAAACCATCCGTCCTCCTAC
